# Supplementary material for: Functional convalescent plasma antibodies and pre-infusion titers shape the early severe COVID-19 immune response
Source: Nat Commun. 2021 Nov 25;12:6853. doi: 10.1038/s41467-021-27201-y (PMC8617042; doi:10.1038/s41467-021-27201-y)
Supplement: Supplementary file 5 — Supplementary Data 1 [file 41467_2021_27201_MOESM5_ESM.xlsx]

## Sheet: Data_Final
SampleID	Patient_ID/Donor_ID	Timepoint	Matched Donor_ID	Age	Steroids	Duration_symptoms_total	WHO_scale_day28	D28_Dead_Alive	N_IgA1	N_IgG1	N_IgG2	N_IgG3	N_IgG4	N_IgM	N_FCRN	N_FCAR	N_FCR2AH	N_FCR2B	N_FCR3AV	N_FCR3B	N_C1q	RBD_IgA1	RBD_IgG1	RBD_IgG2	RBD_IgG3	RBD_IgG4	RBD_IgM	RBD_FCRN	RBD_FCAR	RBD_FCR2AH	RBD_FCR2B	RBD_FCR3AV	RBD_FCR3B	RBD_C1q	S1_IgA1	S1_IgG1	S1_IgG2	S1_IgG3	S1_IgG4	S1_IgM	S1_FCRN	S1_FCAR	S1_FCR2AH	S1_FCR2B	S1_FCR3AV	S1_FCR3B	S1_C1q	S2_IgA1	S2_IgG1
NYC_EAP*1	Donor_1	NA	1	NA	NA	NA	NA	NA	218717	346306	16564	810163	9103	16036.2	166660	908530	1.06165e+06	842179	467612	427506	82413	23022.8	108241	4510	17629.8	4013.25	89048.7	4441.5	36273.8	17893.2	8441	13172.5	4160.5	3127	4412.25	13575	2702.5	4790.25	2951.75	6414	3845.75	5201.5	3162	5019	2804.75	3174.75	2474	35181.5	234017
NYC_EAP*10	3	day-1	3	52	0	4	1	1	109604	2.42824e+06	14573	32210.5	12269.5	14551.8	159530	807910	3.57783e+06	3265218	2.01356e+06	2940327	85076.5	40775.5	330436	3684.5	64856.8	4280	84078.2	9938	44532	163855	29066.8	116779	56929	3000	13942.5	35523	2789	7272.75	3222.5	18109	5139	7054.75	3560.5	4298.75	3997	3211	2690	171772	769613
NYC_EAP*11	3	day1	3	52	0	4	1	1	137126	2732650	17048.5	60421.5	11993	16154.2	170154	450513	3.64606e+06	3.23845e+06	2211373	2.61827e+06	340348	74250.5	715320	3885	130725	4212	115811	38363.2	60246	704321	273950	325852	288682	11362	21641	86112.5	2677.5	11909	3101	22638	4590.75	7685.75	5982	4318.25	7357	3483	2533.5	285436	1.05046e+06
NYC_EAP*12	3	day3	3	52	0	4	1	1	144150	2.94005e+06	30777	162617	11124.8	20549.8	263166	527894	3678848	3.1689e+06	2.47847e+06	3.19505e+06	4635.25	102617	1457188	4324.25	247613	4806.5	129683	191405	76305	1.10477e+06	1.24332e+06	715539	1.01271e+06	3035.5	27426	213067	2775.25	25485	3060	28502.5	3853	6447.5	33938	5207	23587.5	7625.25	2567.75	341306	1424807
NYC_EAP*13	Donor_4	NA	4	NA	NA	NA	NA	NA	94413.3	120870	8076.75	295056	6659.25	9217	38034.5	424365	320349	327868	141872	28396	5047	7996.5	32173.5	3613.5	7043	3727.25	10174.5	3670	29028.5	4066	6866	3475.5	4083	3124	3012.5	5656.5	2649.25	3388.25	2808.25	3495.5	3235	5244	3014.75	3909.25	2682.5	3406	2502	9884.75	84660.5
NYC_EAP*14	4	day-1	4	64	1	8	2	1	473036	1766360	35878.5	4.77633e+06	53544.5	49630	2301575	721540	3950224	3.85886e+06	3670712	3.85784e+06	5.79925e+06	110834	997879	6885	152427	18410	232407	200928	132129	889256	574527	468720	194879	128259	13584.8	238593	3021	37401.2	4535.75	55774.7	5885	8738	70793.8	4993	30038.5	4099.5	2699	115644	2.20417e+06
NYC_EAP*15	4	day1	4	64	1	8	2	1	1.32009e+06	1.70877e+06	49135.5	5.34596e+06	52979.8	55687.5	1937700	1.75857e+06	3464850	3.32857e+06	3001524	3.34257e+06	5057765	146594	1.12141e+06	7510.5	157299	18343.5	200286	202346	127822	913384	683100	621010	313108	139488	19750.2	272847	2890	36740.2	5077.5	46512.8	5219	9248	57895.8	7099.75	29403.8	4216.5	2624	176224	2.088e+06
NYC_EAP*16	4	day3	4	64	1	8	2	1	1.86787e+06	1.63905e+06	35603.5	4.56795e+06	50904	48224.5	2152611	2.46846e+06	3852198	3.7044e+06	3.42318e+06	3.81259e+06	4.90084e+06	155974	1.14933e+06	6587	176519	19449.8	226921	279102	134388	1.00632e+06	1232347	808312	564429	456554	22507.2	375484	3246.25	58403	5687.5	56157	5906	9090	135202	8547.75	90158.8	5018	2480.5	144828	1.8639e+06
NYC_EAP*18	5	day-1	4	60	1	8	2	1	NA	2.3017e+06	NA	260695	14002	35738	406173	493537	3.1074e+06	1706631	2.19588e+06	NA	501986	105108	887673	6539.75	155972	5014.5	102312	148204	90279.7	946423	611585	574445	223772	71085.8	11988	84829.5	2761.75	11000.8	3046	40775.8	4906	6954.5	6526.5	4160.5	5175.5	3178.75	2566.5	171709	946376
NYC_EAP*2	1	day-1	1	61	1	4	1	1	38061	371259	88998.5	87384.8	5061.75	10503.8	15991	630667	720017	454412	172356	17391.5	4966.25	7683.75	59480	3427	5401.75	3388.75	8672.5	4434.5	33576	4149	6812.75	3806	3504.5	3042	3270.5	4860.5	2711	2778	2895.5	3575.5	4840.5	5212	2812.75	4501	2525.5	3233.5	2589.5	105050	90772.8
NYC_EAP*20	Donor_5	NA	5	NA	NA	NA	NA	NA	11625	208578	6157.5	20224.2	4360.75	8936.5	5800.5	55164.5	109818	119382	102286	23252.8	4340.5	11018.2	95189.2	5271	8275.5	3340.5	111260	5632.75	22654	14332	9949.5	9144	4175	3152.25	3131	12222.8	2706.5	3180.5	2973.5	5228.5	3557	4808	3410.5	4283.5	2964.75	3192.5	2417.75	12253.5	408235
NYC_EAP*21	6	day-1	5	77	1	9	10	3	389677	848195	107398	302224	92407.3	1385637	40220.8	1.01246e+06	1.87998e+06	1.34226e+06	1.14519e+06	908036	4995.5	42524.2	51667	3982.5	22480.2	4538.25	96662.2	5533.5	39861.5	10021	6292.5	11841.5	3846.5	3050	5195	9697	2868.75	3143.5	3008.5	15174.2	5675.5	7079.75	3760.75	3365	3392	2931	2510	20597	827482
NYC_EAP*22	6	day1	5	77	1	9	10	3	388656	874110	70336.5	346616	97183.8	1662839	32263	1.2729e+06	1993138	1.42059e+06	1.06217e+06	1072988	5850.5	69124.5	200094	4216	68112.5	6027	194135	6883.5	49754.8	76369.2	17954	81257.8	27025.2	3100	8479	23372	2774.5	4674	3160.5	36805.8	4662	5328	4179.25	4793.75	4445.5	3602.5	2460	26919	1.40575e+06
NYC_EAP*23	6	day3	5	77	1	9	10	3	378896	1150598	106012	416425	108936	1.85691e+06	31236.5	1.81389e+06	2283938	1.93889e+06	1.4764e+06	1.62111e+06	9307	147496	778384	4973	219948	10542.2	379241	123734	100307	435109	357229	389996	342834	72378.5	20362.5	90978.5	2820	10579	3569.75	83069.5	5809	6083	6527	4849.5	13113.2	3781	2371.5	37707.2	2407090
NYC_EAP*25	Donor_6	NA	6	NA	NA	NA	NA	NA	11238.5	5283.5	5568.25	10953	4948.75	7263	NA	627786	133647	249364	5504	12877.2	4716	11023	3694.25	3355.25	6458.5	3660.5	12469.5	NA	21520	4797.75	5997.5	3821.5	3832.5	3015.75	3305.5	2833.5	2806.5	3069.25	2913.25	3176	NA	7511.5	3121.5	4510.25	2927	3088	2523.5	12075	4133.5
NYC_EAP*26	7	day-1	6	86	1	8	10	3	70185.8	106341	5687.25	12157.5	5288.5	40801.5	24014	639110	378295	394576	43318	36606.8	4660	142849	183856	3855	10275	3820.5	44671.5	5648	63058.5	60526	10436.2	38924.8	5986	3021	11403	14966.2	2744.5	3161	2949.25	10277.8	5633	7483.25	3775.5	4347.5	2956.5	2760.5	2465.5	172451	657631
NYC_EAP*27	7	day1	6	86	1	8	10	3	195465	380690	6558.5	35466.5	6120	80316	NA	844930	1.07254e+06	812097	208449	50255	4559.75	303126	888115	6378.5	37532	3974	106394	NA	123770	676858	366850	321654	147106	14465.5	33027.8	64249	2683.5	6052.5	2993.5	24026.8	NA	6816.25	5840.75	4770	4793.75	3580.5	2488	393428	1.32269e+06
NYC_EAP*28	7	day3	6	86	1	8	10	3	214415	380602	9744.5	92086.5	5352	89942.8	14299	1.27974e+06	515340	825511	225110	142235	4771.5	308914	1.45979e+06	9569	45343.5	3782.75	100904	175484	270562	1116338	1.06113e+06	836768	444637	42795.8	36457.2	102969	2831	7357	2920	21829	3305	9705.5	9863.5	5572.25	6474.5	3672.5	2614	326638	1.43049e+06
NYC_EAP*29	Donor_7	NA	7	NA	NA	NA	NA	NA	73089.8	296822	361873	32953.2	32641.5	27297.8	224928	966011	3.79863e+06	2.98174e+06	1.74213e+06	2024014	4950	57345.8	15949.8	4266	15113	3736.75	39550.5	7976	56975	90428.8	16641.2	60863	7400.25	3232	3637.5	3010.25	2745	3518.5	3024.75	7181.25	4610	6520	3625.75	3843.25	2960.25	2934.25	2762	36714	34094.8
NYC_EAP*3	1	day1	1	61	1	4	1	1	77933.2	532224	89578	165097	5487	11838.8	24707.5	905938	1232715	692132	356672	NA	5559.5	12541.2	109268	3441.25	8065	3499	17274.2	4128	35756	8769.75	6864.5	6644	3594	3299	3843.25	8566	2708.5	3227.5	3017.75	4427.25	3942.5	5759	3041.5	3966	2575.75	2846.5	2521.25	175848	162312
NYC_EAP*30	8	day-1	7	64	1	9	1	1	15386.8	18077.5	6916	9733	5275.75	7768.5	9502.25	786329	61373.7	519812	13786.2	16810	4881	6720.5	5351.5	3341.25	7330.75	3630.75	8422	4789	28614	3710	5498.75	3488	4139.75	3037.75	2679	3642	2662.25	2469	2907	3493.5	4439	6563.5	2712	3618	2654.5	3063.25	2599.5	4166	7265.5
NYC_EAP*31	8	day1	7	64	1	9	1	1	158839	74732.8	37726.5	26592	6833	16048	7913.5	983440	1.10014e+06	1013320	107736	163883	4400.25	30208	29412.8	3600	59157.5	3938	65548.8	5191.25	36546	10820	10093	12257.8	4123.75	3043.5	3302	4346.25	2792	2839.5	3155	9007	4854	5994.75	3306.5	4770	2692	3095.75	2415	9280.5	32965.5
NYC_EAP*32	8	day7	7	64	1	9	1	1	967610	551585	191457	272014	8982	55698	50820	2.15984e+06	2.2799e+06	1.50239e+06	852346	610640	6147	386354	668208	10979.2	516373	5911.5	602676	125878	204989	795649	564138	604448	433519	109979	12100.5	47899	3224.5	8380.75	3164	88867.5	6188	7522.25	6462	4725.25	6069.75	3557.25	2302.75	62418	599568
NYC_EAP*33	Donor_8	NA	8	NA	NA	NA	NA	NA	11495	60187.5	4853.25	9808.25	5929.25	6721	36765	1.04339e+06	295208	550274	21171	62101	4262	11459.5	66287.5	24153.5	4756	3759.5	18414	8174.5	25735.8	12846.5	7236.25	4226.25	4227.75	2886.75	3530.25	7230.5	2866	3144.75	3143.75	4386.75	5592.5	6447	3559	4809.75	2745.25	3053.75	2380.5	25478.5	76232.5
NYC_EAP*34	9	day-1	8	72	1	21	10	3	607544	67078.3	18975	197612	8670	30154.2	24027	1.8537e+06	1291035	1.21689e+06	743081	525782	5120.5	1118890	12593.2	6408.5	23211.5	6135.5	23766	6523	476210	91763.8	12266.2	64119.2	5339	3094.75	48125.2	3074.5	5123.25	8606.5	3065.25	5873.5	5474.5	14011.5	4237	4692.5	3134.25	2729.5	2545.5	37691	57739
NYC_EAP*35	9	day1	8	72	1	21	10	3	358122	46876.8	17708.8	182784	8886.5	22283	17564.8	1.70518e+06	1.15656e+06	1078933	629852	396382	5342.5	1.08113e+06	13434	7722	22067.8	7060.25	19696.5	5206.75	474348	74029.8	18425.8	62179	5355	3084.5	51083.2	3523	5408.5	7507.25	3184	5187	4528.75	10899	4704.5	5289	3500.25	3060.5	2509.75	31488	45103
NYC_EAP*37	9	day3	8	72	1	21	10	3	507563	72450.5	17658.5	206556	8244.5	26795.5	20545	1.27364e+06	1.75596e+06	1.1443e+06	697614	396478	5225.5	1339940	20058.5	8696.5	26781	7766.75	29275.2	5119.75	643880	144164	19429.5	80927	4636	3101.5	70761.5	3990	9614.5	9092.75	3282.5	6426.5	4761.5	20437.8	6279.75	4590.5	4077.5	2742.75	2497.25	38585.5	75933
NYC_EAP*38	Donor_9	NA	9	NA	NA	NA	NA	NA	9978	6514.5	6570	11563.8	5305.5	8648	12665.2	710862	191647	455924	29053	20889.8	4512.5	11613.2	3645	3339.25	4790.5	3651	20953.5	5179.5	24392.2	4431	6027	4068	3697	3128	3023.25	3068.75	2829.5	2749	3038.5	3715.5	4853.25	6338.5	3421.5	4492	2883	2920.5	2584	18161	4500.5
NYC_EAP*39	10	day-1	9	50	1	5	1	1	1.7109e+06	1.47894e+06	15573	71215.5	5227.5	72967	49446	2.6091e+06	2.67327e+06	1593139	1.42023e+06	1.22893e+06	6772	214980	629218	4324	34186	3645.25	110408	20222.5	124581	329442	81070.5	183643	12872	3210.5	21139	93476.5	2766.75	7859	3115	20517	4815.5	9072.5	4453.25	4064	3931.75	3099.25	2515.25	138219	986821
NYC_EAP*4	1	day7	1	61	1	4	1	1	115220	1384575	217847	425302	5560.25	15309.5	194298	941718	2239466	1.85166e+06	915208	783933	62476	41935	863085	5475	78720	3417.5	32365.5	113764	48352.2	680426	548532	481878	86433	21444.8	12607.8	118064	2862.25	10422	2796.25	8775	4252	5967.75	4363.75	5267	3706.25	3165.25	2379.5	388168	635184
NYC_EAP*40	10	day1	9	50	1	5	1	1	1495356	1481397	14940.8	74636	5758	64858.5	53185	1.82995e+06	2.08025e+06	1965002	1.459e+06	1.21268e+06	11357	184199	821904	4192.25	46008	3927	109772	40061	84210.5	507758	225692	301093	107604	7253	23428	151411	2758	12040.5	3001	23312	3437	7168.5	7802.5	4302.75	7600	2915.5	2476	104228	937283
NYC_EAP*41	10	day3	9	50	1	5	1	1	853313	1.47828e+06	20305	70755.5	5283.25	42171	63006	2.12043e+06	2.40755e+06	2286946	1.19668e+06	1.1672e+06	11570.2	126215	791533	3915	53647.8	3636.75	84476.5	66114.8	113600	708611	426710	376764	61997.8	15508	19015	172812	2843.75	16464.5	2905	20622	3409.75	8868.5	19019.2	5307.75	8516.5	3560.25	2623.5	56906.8	810968
NYC_EAP*42	10	day7	9	50	1	5	1	1	300596	1.20246e+06	16293	36681.5	4931	21352	28071.5	1.57408e+06	2138375	1833032	838540	177440	5077	73114.5	637652	3943.5	32468.5	3681.25	61837	36540	78786	554836	138975	297766	21616	4779.75	12841.2	134705	2768.25	11231	2988	15436.2	3708.5	7362.5	9329	4930.75	7358.25	3185.5	2430	33384	693681
NYC_EAP*43	Donor_10	NA	10	NA	NA	NA	NA	NA	14360	34777	12940	54619	4791	80341.5	17964.5	727476	961574	NA	329309	126668	5018.5	9187.75	7271	3712.5	6720	3722.5	29547.5	5416.25	27628	27400.8	10427.5	24837.8	4682.5	2875	3002	3051.5	2811	4580	2960.5	6704	4421.5	7266.5	3381.75	4260.5	2994.25	3673	2559	21810	41315.5
NYC_EAP*44	11	day-1	10	77	1	8	2	1	236420	101394	439609	15885.8	6756.25	50802	50682.8	1.17758e+06	2.30831e+06	960500	77854	25162.2	4932	5877	8850.25	3856.75	3916	3612	10201.2	4786.5	24091	4675.75	6936.75	3940.75	3744	2990.5	2912	3395.25	2784.25	2768	2901	4006	4070	6414.75	3243.5	4464	2669.5	3157.75	2558.5	8617.25	10040
NYC_EAP*45	11	day1	10	77	1	8	2	1	359349	109042	593254	15565	7757.75	52367	23410.8	1.34098e+06	2.06123e+06	726823	110489	22201.5	4581.5	6581	11876.8	4065	3834.5	3547	10599.2	4367	26350.5	4959	7116.75	3801.25	3726.5	3224	3047.25	3606.5	2793.25	2722.5	2866.25	4205	3956	6824.5	3239	4233	2765.5	2999	2460	9437.5	11976.2
NYC_EAP*46	11	day3	10	77	1	8	2	1	1151042	367525	957672	50901	14057.8	147444	88041	2.22796e+06	3769699	2.8822e+06	1.26715e+06	278193	6979.75	16021	130160	6445	7770.25	3952.5	30180.8	4464.75	34230	35037.8	6215.5	18410.5	4854	3064.5	4800	6004.5	2988	3022.75	3054.5	7611.5	3850.5	6908	3619.75	4187.25	2874	3115	2544.25	24922.5	100493
NYC_EAP*47	Donor_11	NA	11	NA	NA	NA	NA	NA	5458.25	26810.5	5967.5	9657.25	5419	10585.5	7710	668538	232741	525751	16729.2	15699.5	4453.75	4308	12495.8	3596	3947.5	3731.75	12238.2	3789	22237	4581.25	6761.75	3552	4233	2963	2694	4534.25	2647	2683	3171.5	5147	3441.5	5719	3273.25	3969	2653.25	2846	2612	8700	73372
NYC_EAP*48	12	day-1	11	50	1	6	6	2	17249.2	32753	7827.75	7385	5350.25	14219	8025.5	811487	136764	297941	22822	22644	4708.75	6585	10170	3545.75	3746.25	3842.5	27124.5	4788.5	20479.5	5462	7467.75	3812.5	3666	2862.75	2806.25	4083.75	2706	2667.5	3204.5	3557.25	5855	5930.75	3635.5	4146	2829	3001.5	2480	24370.5	48107
NYC_EAP*49	12	day1	11	50	1	6	6	2	24391	99996.2	5712.5	8981	4879.75	38918.2	8671	759023	186404	398584	34147.2	30607.8	4784.25	14320.5	75338	3503	4004	3684	53585.5	5449.75	22931.2	7154.75	7719	8052	4532.5	3017.75	3972.75	5639.5	2616	2756.5	2972.5	7085.5	3916.75	7071.5	3156.25	5425	2886	3163.5	2635.75	106642	229478
NYC_EAP*5	Donor_2	NA	2	NA	NA	NA	NA	NA	28980.5	47226	5244.5	46873	4641.25	NA	9346.5	36169.8	593474	409697	32668	38694.5	3857.5	16436	9393	4063	6928	3341.25	18681.5	4686.75	24437	5845	7531.25	5377.5	4091	2809.5	3464.75	3069.5	2712.5	3265.75	3063.25	3848	4650	5240	3143.5	4691	2601.5	2749.25	2336.25	9105.25	93454.8
NYC_EAP*50	12	day3	11	50	1	6	6	2	47816.5	251461	10308	15350.5	5419.25	NA	8219.75	811912	482936	761482	143558	88756	3958	23338.2	198105	3810.25	5478.5	3830	77410.5	4327.5	29972	26644	10388	26889.5	5076.5	3014.5	5326.75	12978.5	2666.5	2984.5	2922.75	12786.2	3701.5	6319	3069.75	4181.25	2901	3067.5	2716.75	175373	440872
NYC_EAP*52	13	day1	11	37	1	6	2	1	56840.8	125617	5761	10929.8	4636	14063	8328.5	686180	198952	608245	19105.5	26039	5018.5	10541	30859.2	3423.5	4975.5	3472	9594.5	5021	24781.2	4516.5	6014.75	3829.25	3816.75	3095	3236.5	4667.5	2777	2819	3082.5	3882	4945.5	8120.5	2970.75	4328.5	2871.75	2974.5	2432.5	11009	42438.2
NYC_EAP*53	13	day3	11	37	1	6	2	1	39693.5	69535.8	5507	21507	4991	23666	7598	491521	138799	437498	24721.8	40295.2	4495	6625.5	17198.2	3234.25	5368	3831.75	18891	3876	18477	3834.5	6526	3619	4049.25	3157	2901	3771	2802.75	2872	3135	5113	3691.5	4587.5	2858	3653	2721	3174.5	2405.5	11409.2	25117
NYC_EAP*54	Donor_12	NA	12	NA	NA	NA	NA	NA	45694.5	348082	10834	35494	4874.5	7788.5	7820.5	908368	538485	674524	79844.5	59895.5	4393	21779.8	105806	3971.25	10930.5	3876.5	103585	4387.5	32558	10205.8	8407	6473	5632.75	2937	3397	11096.5	2619.25	2948	3084.5	5297.75	4015.5	5136.5	3204.75	4278.5	2791.5	3727.5	2501	57267	290867
NYC_EAP*55	14	day-1	12	54	1	7	1	1	24721.5	463596	8227	9129.5	5790.5	21866.2	11218.5	737523	949994	703477	348107	163863	5026.25	25305.8	62570	4135	5913.5	3677	22958.8	4451.5	39821	6668	6235.5	5356	4629.75	3102	3903.25	7082	2734.75	3193	3082	4910.75	4227.5	6369	3208.75	4554.75	3046.25	3788.25	2509	198870	519825
NYC_EAP*56	14	day1	12	54	1	7	1	1	55763.2	1.01669e+06	13612	29485.8	5094.25	78917.5	17907.5	856129	2.34106e+06	1646865	804710	804230	6095	62886.2	233244	5888	24676.5	3813.25	45380	4563.5	61750.5	91086	18584	62960.2	8563.5	3142.5	7291	29690.5	2828	6729.25	2996.5	7925.25	3302	7501.5	4182.5	4834	3285.5	3008.5	2473.25	290435	866080
NYC_EAP*57	14	day3	12	54	1	7	1	1	86473.8	1620293	25606.5	72554.2	6046.5	172396	102149	828857	2634047	2314756	1.4847e+06	1.59761e+06	21210.8	73915	724774	7894	65481	4161.25	66466.5	32171.2	77787.2	460004	97304.2	290580	69255.5	5831	9145.5	131605	2950	15774.5	3052.5	12252	4597	6680.75	10295.2	4420	7976.5	3729	2541.5	231848	1.25146e+06
NYC_EAP*58	14	day7	12	54	1	7	1	1	52076.5	2.11318e+06	32274.8	68708.5	5909	133520	125569	941127	3.42939e+06	2.79826e+06	1792262	1.86923e+06	42714.5	50895.5	1286142	9391.5	94786.8	4041	87219.5	123719	70278.8	805270	542889	458433	206306	38398	9669.25	270063	3079.5	29613	3263.75	17925	4257	7003	63627.8	5327.25	33603.5	3896.25	2614	124955	1.61251e+06
NYC_EAP*59	15	day-1	12	54	1	7	2	1	114768	64725.5	20106.8	40524.8	5131.5	37658.2	14369.5	702188	1.44395e+06	1097058	428138	456133	4983.25	27683	4026.5	3493	5158.75	3818.25	26824.5	4164.5	39902.5	4488.75	6780	6112	4139.5	2904.25	12738.2	3146.25	2818	2815	3027.5	9220.5	4006.5	8076.5	3276.25	4471	2726.25	3137.25	2488.25	684106	5059.75
NYC_EAP*6	2	day-1	2	66	1	8	10	3	682321	916861	22055	52479	7756.5	NA	NA	1.88708e+06	2025351	1686520	926826	690652	6010	137283	241544	4792	46213.2	4294.75	154514	11003	109034	268178	73299.8	242962	32820.2	3052.75	8085	15816	2745.5	4997.25	2906	24389	7497	5666.25	4031.5	4596	3567	3219	2553	144476	1.2435e+06
NYC_EAP*60	15	day1	12	54	1	7	2	1	183894	125038	49879.5	66389.5	5798.25	47508.8	28515	1.00453e+06	1838669	1.38396e+06	654358	616312	5101.25	52465	13284.8	3890.5	11619	3639.75	55076	4297	55156.2	19654.8	7684	15359.2	6415.5	3131.5	16013	3379	2833.5	3370.25	3100.75	14532.2	3747.25	8319	3533.75	4661.25	2903	3125.5	2391	1.05898e+06	24344.5
NYC_EAP*61	15	day3	12	54	1	7	2	1	333005	235573	158911	196568	6316.75	74564.8	167277	1.18203e+06	3.07654e+06	2.29461e+06	1.42299e+06	1803829	126326	219234	99552	5567.5	56944.5	3967.5	124645	41699	175842	438405	271708	288524	232147	8075.5	26879	4079	2746.5	7222	2925	36246	3172	11400	5629.5	5458	8459.5	3547.75	2499.75	1728385	22867.2
NYC_EAP*62	15	day7	12	54	1	7	2	1	314646	286255	198953	322752	6527.75	69602	281844	1.23502e+06	2840373	2072239	1.63584e+06	1818655	631084	222879	191048	7050	110288	4124.75	115737	168234	206855	877580	1.03997e+06	677992	762552	189574	31073	7578	2888.25	13881.2	3129.75	51074.8	4001.25	11848	23334.5	5290.5	36367	4874.5	2543	1.65015e+06	26779
NYC_EAP*63	Donor_13	NA	13	NA	NA	NA	NA	NA	8523.5	247772	9352	15837.2	5368.5	NA	43757	609614	1035526	826416	103378	102080	4548	8584	73358.8	3923.5	4958.75	3479.5	26935.8	4414	21928	7214	7927.75	4883	3813	2873.75	3187.5	7227.5	2636	2860.5	3017.25	3905	3403.5	6196.25	3218.75	4209	2645.5	2832.5	2467.75	10700	91266
NYC_EAP*64	16	day-1	13	89	1	2	3	1	45155.5	53764	6856.25	5439	5239	NA	7696	669578	206828	432448	14271.5	16664	4835	6246.25	12970	3137.75	3608.25	3323	5366.25	4995.25	20896	3628	5886	3330	3558.25	3123.25	2829	3773	2728.5	2552.75	2981.75	3115.5	4274.5	7042.5	3062.75	4244.5	2841	2953.5	2500.75	11065	29602.2
NYC_EAP*65	16	day1	13	89	1	2	3	1	52992	31840.8	7743	5877	6211	6251	7654	534920	571984	640426	19853	55406.5	4975.75	4704	7269.5	3395.25	3438	3858.75	5049.75	3875	15969.5	4350.25	5540	3335.75	3450.5	3067.75	3102	3612	2671.75	2760	3041.5	3129.75	3534.5	5010	3235.25	4856.75	2751.25	3041.25	2475.5	12503.5	31528.5
NYC_EAP*66	16	day3	13	89	1	2	3	1	323272	69052.3	10752.8	6747.75	4435.25	9111	26297.5	1.38863e+06	180012	464925	11272	35725	4631.75	6844.75	12945.2	3211	3663.75	3512.5	6079.5	3969.25	23693.2	4273.75	7270	3387.5	4656.5	3121.75	2920.5	3322	2674	2717	2843.5	3015.25	3296	7032	3118	4871.75	2788	3719.25	2609.75	30973.2	96139.3
NYC_EAP*67	17	day-1	13	53	1	7	1	1	12364	45860	7838.25	9120	5127.5	8533.5	10121.8	729730	255185	531832	22421	36898	5169.5	4525.25	5971.5	3416.5	3265.25	3389.5	5011.5	4624.75	20063.8	5029.5	6667.25	3862	4268.5	3093.25	2745	4339.5	2915.5	2783.25	2924.75	3178	4010	6613.75	4049.5	5336	3132.5	3364.25	2413	13662.8	10216.5
NYC_EAP*68	17	day1	13	53	1	7	1	1	23804	60034	7412.75	10298	5063	11723	12686	730010	424036	450992	52155	56421.5	4790.75	5585.5	7643	3562	3673	3592.75	5987.75	4475	24847.8	4801.5	6076	3890.5	4204	3053	2951	4687	2902	2638.5	2927.25	3340.25	4959.25	6164.25	3837	5354	2993.75	3640	2560.25	25769	17425.5
NYC_EAP*69	17	day3	13	53	1	7	1	1	316896	429048	15628	82269	4605.5	193498	34432.5	1327313	1.54917e+06	992663	303442	192858	4992.5	13095.5	10556.8	3755	4346	3507.5	13687	5312	25829	5459.25	6876.75	4026	4044.5	3140.5	3964	4896.5	2953	2772	3024	3762.75	4307	7270.5	3879.75	5002.5	3319.75	3698.25	2503.25	173608	108933
NYC_EAP*7	2	day1	2	66	1	8	10	3	257808	637708	14430	31988.5	6677	58929.2	20171	1317066	1.42616e+06	1037268	NA	299603	5119	90654.5	218093	4546	34377	4424.5	112544	12128	69963.8	303313	33900.8	158416	10784.2	3033.75	6390.5	14435.2	2570.25	4411.5	3016.25	17663.8	4715	5633	3704.25	4303.75	3216.25	2996.25	2580.5	86360.3	1.11439e+06
NYC_EAP*71	Donor_14	NA	14	NA	NA	NA	NA	NA	56062	97380.5	12631	123999	4938.5	51696.5	48462.2	1036540	2.23454e+06	1.50989e+06	525646	491670	6596.25	24834.8	8435.5	13397.8	16388	3900	482687	5302.75	33122.5	22866.8	15677.2	9623	5031.25	2977	3065.25	3213.75	2892	3422.75	3102.5	15040	4520.25	6624	3799.5	4614.5	3026.75	3680.5	2669.5	67220	117503
NYC_EAP*72	18	day-1	14	82	1	6	10	3	28737.8	5689.25	7032.5	5898.5	6734	8907	8331	715437	661346	622041	34225	50591.2	4737.75	10105	3529.75	3556.75	3560.5	3918.5	6048.25	4539.5	31696.5	3897	7317.5	3415.5	4239.5	3124.75	2711.75	3067	2681	2599.5	2967.75	3132.5	5244.5	7151	3158.75	4513.5	2735.5	3112.5	2516	63418	4102.5
NYC_EAP*73	18	day1	14	82	1	6	10	3	66294.3	22905	9442.25	15991	7410	14412	8574.25	424357	948748	NA	166001	7445.5	4795	22006	3724.25	4158.25	4921.25	4177.5	38066	4719.25	36342	4773.5	6117.5	3815.25	3883.5	2850.25	3594.5	3347.75	2603	2699.25	2974.75	4417.75	3985	6591.25	3139	3652.25	2898	3135	2537.25	160072	5649
NYC_EAP*74	18	day3	14	82	1	6	10	3	178257	56816.2	17173.8	30581.5	10604.8	47864.5	7684	882865	1.96023e+06	948495	618482	129063	5718	65965.5	4452.5	4342	8906.75	4530.25	38722.2	4194	72951.5	6696.5	7173.25	5146.5	4270.5	3146	7205.75	3166.25	2678.25	3200	3117	5663.75	4363.25	7892.75	3434	4916	2787	2918	2619	465302	8963.25
NYC_EAP*75	19	day-1	15	53	1	15	1	1	10738	28924.8	7625.25	9459.75	5610	10284.5	47054.2	596692	398996	442108	20887.2	61751	5054.75	7232.5	6261.25	3466.25	4680.25	3648.75	7945.25	5155	20932.8	4463	5952	3639	3768	2976.75	3108.25	3772.5	2703.25	2669.5	3111.75	3784.25	5197.5	6470.5	2982	5129	2789.5	3106.25	2480.5	38113.2	53742.5
NYC_EAP*76	19	day1	15	53	1	15	1	1	35738.2	241696	22713.8	17059.8	6020.25	18749	10464.5	468827	804706	944412	139684	32423.8	5275.5	15842	53097.7	3377.5	15539.2	3634	21213.8	4421.25	27582.8	6196.5	7427.5	8778.5	4105	3153.75	3241.25	6809.25	2585.5	2960.75	2977	5216.5	3882.5	7240.75	3082.25	4192	2889	3079	2510.5	81755	456418
NYC_EAP*77	19	day3	15	53	1	15	1	1	118346	855026	68121.8	37804	10341.8	27751.8	28213.5	884328	1547524	1.54973e+06	658600	927202	5325	58134.2	318237	3829.75	89600.2	3893.25	44935.5	11184.5	42919.5	184435	39952.8	101112	26698	3427.25	6014.5	21179.2	2731	4450.5	3062.5	9023	4280	8016.5	3936.5	4410.75	3656.5	3537.25	2464.75	225121	1323291
NYC_EAP*78	19	day7	15	53	1	15	1	1	181545	2120858	157516	87948.2	11702.8	30309	188596	265157	2.75885e+06	2298063	1417869	1848910	95124	149886	1176603	5568.5	315854	4509.25	71868.8	258615	78717	783911	772188	446370	427932	217862	9691	85142	2784	9868.5	3222.5	17355	3925.75	6218	8287	4427.25	10314	3614.5	2573	283524	2.63299e+06
NYC_EAP*8	2	day3	2	66	1	8	10	3	329204	692455	15428	71016.5	11421.2	273787	23143.2	1.90373e+06	1.49692e+06	974522	513148	386428	5031.25	122302	259799	4831	41968	4535.75	148704	24312.2	94107	369986	61394	196452	35269.5	3407.75	7414	17781.2	2679.25	4631.25	3244.5	23131	4154	4923	4091.5	4850.5	3076.25	3249.25	2516	109102	1187616
NYC_EAP*9	Donor_3	NA	3	NA	NA	NA	NA	NA	19795.8	148708	8854.5	34800.8	10380.2	123305	10766.8	491534	662956	291058	164196	11143	5518	9871.25	37383	3692.75	10114	3509.5	17899.2	4734.5	25256.2	4929	6451.75	5888.5	3731.75	2945.75	3578	5368	2621	3035	2876.75	4441.25	4085.5	5306.5	3045.25	5125	2924.75	3177.5	2391	14888.8	162761
PBS	NA	NA	NA	NA	NA	NA	NA	NA	5632	5824	6603	4715	4770	5527	7234	605359	464496	573464	7132.5	47285	5446.5	3401	3406.5	3409	3516	3563	3551.5	3615	19233	3698	4708	3476	4198.5	3125	2603.5	2757	2640	2696.5	2819	2689	3265	7931	2881	5439.5	2631.5	3512.5	2526	3444	3644
PBS	NA	NA	NA	NA	NA	NA	NA	NA	4555	5607	4870	4593	4731	5709.5	7003.5	626639	580570	348074	6267	38396	4738	3391	3803	3422.5	3055	3518	3686	3948	18843	4088	7459	3465	5119	3126.5	2449	3254.5	2569	2661	2980	2947	3121.5	6639	3398	4309.5	2717.5	4411.5	2488	3331	4078.5
PBS	NA	NA	NA	NA	NA	NA	NA	NA	3676	4176.5	4837	4573.5	5084	5770	7027.5	580869	8522	508930	4434.5	46030	4977	3404	3866	3400	3183	3552	3340	6466.5	21600	3881	6003	3538.5	4146	3231	2648	2931	2679.5	2587	3070.5	2869	4022.5	6911.5	2724	3965	2662.5	3191	2448	3642	4203.5
PBS	NA	NA	NA	NA	NA	NA	NA	NA	5006	4427	6029.5	4619	5600.5	5075.5	9847	729107	769436	325955	6410	9977	5078	3423	3519	3209	2931	3362	3838.5	4132.5	20673	4613.5	5882	3293.5	4219	3131	2710	3028.5	2591	2626	2734	3199	3447	8852	2922	3499	2544	3120.5	2528.5	3397	3923.5
PBS	NA	NA	NA	NA	NA	NA	NA	NA	4390	4677	5113	5032	5995	4363	7617.5	645723	1482674	416539	11140.5	140982	5194.5	3111	3348	3412	3044	3553	3641.5	4981	20255	4180	5506.5	3377	3272	2646	2840	2797	2554.5	2541.5	3014	3117	3527.5	7775	2787	5673	2796.5	3545	2668	3459	3962.5
PBS	NA	NA	NA	NA	NA	NA	NA	NA	4235	4693	4226	4547	5276	4330	7959	534442	38343.5	345690	5554.5	29702	4326	3272	3462	3226	3330	3745	3618	3767	18028	3824	5692	3436	4008	2863	2490.5	2753	2770	2537	2905	2755	4508.5	9308.5	3144	3874.5	2776	2818	3002	3660.5	3900
PBS	NA	NA	NA	NA	NA	NA	NA	NA	4510	5243	4676	5549.5	5817	5137	9659	582734	83854.5	306523	7197	37472	4888	3255	3710.5	3291	3245	3480.5	3520.5	4218	17931	3659	6284	3274.5	5116.5	2896	2689.5	3235	2648	2551	2974.5	2938.5	3898	8739	2978	3966.5	2726.5	3363.5	2420	3571	4195
PBS	NA	NA	NA	NA	NA	NA	NA	NA	3947	5016	5952	4282	5244.5	4873	5870.5	775434	516364	527548	20058	24544.5	4404	3101	3891	3167.5	3126	3736	3578.5	4635.5	18213	3886.5	6263	3199	3788.5	3135	2681	3043.5	2759.5	2628	2995	3121	3771	7756.5	2778	4478.5	2691	2969.5	2630	3660	4161
PBS	NA	NA	NA	NA	NA	NA	NA	NA	4965.5	5394.5	4858	3939	5338.5	4687.5	7606	674956	54423	558528	12385	65660.5	4402	3256	3693	3240	3253	3404	3769	6015	21174	4918.5	5124	3537	3649	3458	2685	3052	2758	2720	2700	2580	4654.5	6699	3719	3833	2649	3800	2648	3700	4183
PBS	NA	NA	NA	NA	NA	NA	NA	NA	4465.5	5782	5618	4860	5449	5519.5	6704	637626	8589	317939	5982	205134	5504	3130	3317.5	3264	3096.5	3814.5	3791.5	4571	19585	4158	6889	3292	3872	3560	2556	2765	2843	2779	2987	3001.5	3720	8195.5	3268	3654	2642	3146	2549	3513	3733
[truncated: 31 more columns]

## Sheet: Data_Dictionary
Variable / Field Name	Description / Choices
SampleID	Unique ID for each Sample (Randomly Generated)
Patient_ID/Donor_ID	The Patient or Donor ID Number, Numerical value
Timepoint	For Patient samples only, the day before or after CP treatment: -1, 1, or 3
Matched Donor_ID	The ID of the Donor CP each Patient received, numberical value
Age	Patient Age in Years
Steroids	1, Received corticosteroid | 0, Did not receive corticosteroid
Duration_symptoms_total	Time from symptom onset to hospital admission in days
WHO_scale_day28	WHO score at day 28
D28_Dead_Alive	1, 2, 3
N	SARS-CoV2 Nucleocapsid Antigen
RBD	SARS-CoV2 Receptor Binding Domain Antigen
S1	SARS-CoV2 Spike Antigen S1
S2	SARS-CoV2 Spike Antigen S2
S	SARS-CoV2 Spike Antigen
ADCP	Antibody Dependent Cellular Phagocytosis Assay
ADNP	Antibody Dependent Neutrophil Phagocytosis Assay
ADCD	Antibody Dependent Complement Deposition Assay
CD107aNK	Percent CD107a Positive NK Cells in ADNK Assay
MIP1bNK	Percent MIP1b Positive NK Cells in ADNK Assay
FCRN	The Neonatal Rc Receptor Binding Assay
FCAR	Fc fragment of IgA Receptor Binding Assay
FCR2AH	FcRg2A binding assay Binding Assay
FCR2B	FcRg2B Binding Assay
FCR3AV	FcRg3A Binding Assay
FCR3B	FcRg3B Binding Assay
C1q	Complement component 1q Binding Assay
neut	NT50 from our SARS-CoV-2 Pseudovirus Assay
