# Supplementary material for: Functional convalescent plasma antibodies and pre-infusion titers shape the early severe COVID-19 immune response
Source: Nat Commun. 2021 Nov 25;12:6853. doi: 10.1038/s41467-021-27201-y (PMC8617042; doi:10.1038/s41467-021-27201-y)
Supplement: Supplementary file 6 — Source Data [file 41467_2021_27201_MOESM6_ESM.xlsx]

## Sheet: Fig1.a
Donor.ID	variable	value	feature_class
1	S_IgA1	0.708064	Titer
1	S_IgG1	0.966976	Titer
1	S_IgG2	0.210002	Titer
1	S_IgG3	0.420497	Titer
1	S_IgG4	1	Titer
1	S_IgM	0.444173	Titer
1	S_FCRN	0.292291	Fc
1	S_FCAR	0.419018	Fc
1	S_FCR2AH	0.311161	Fc
1	S_FCR2B	0.254842	Fc
1	S_FCR3AV	0.392919	Fc
1	S_FCR3B	0.271016	Fc
1	S_C1q	0	Fc
1	S_ADCD	0.940118	AD
1	S_ADNP	0.780923	AD
1	S_ADCP	0.527123	AD
1	S_MIP1bNK	0.34536	AD
1	S_CD107aNK	0.468829	AD
1	S_IFNgNK	0.373509	AD
1	neut	0.0735759	neut
2	S_IgA1	0.488308	Titer
2	S_IgG1	0.335468	Titer
2	S_IgG2	0.127705	Titer
2	S_IgG3	0.0756647	Titer
2	S_IgG4	0	Titer
2	S_IgM	0.185111	Titer
2	S_FCRN	0.393996	Fc
2	S_FCAR	0.09607	Fc
2	S_FCR2AH	0.0643934	Fc
2	S_FCR2B	0.242002	Fc
2	S_FCR3AV	0.0860339	Fc
2	S_FCR3B	0.171219	Fc
2	S_C1q	0.293869	Fc
2	S_ADCD	0.490558	AD
2	S_ADNP	0.713821	AD
2	S_ADCP	0.198643	AD
2	S_MIP1bNK	0.379983	AD
2	S_CD107aNK	0.367583	AD
2	S_IFNgNK	0.205547	AD
2	neut	0.0198525	neut
3	S_IgA1	0.390158	Titer
3	S_IgG1	0.748062	Titer
3	S_IgG2	0.195171	Titer
3	S_IgG3	0.118453	Titer
3	S_IgG4	0.374989	Titer
3	S_IgM	0.187494	Titer
3	S_FCRN	0.260244	Fc
3	S_FCAR	0.258985	Fc
3	S_FCR2AH	0.0273251	Fc
3	S_FCR2B	0.0700513	Fc
3	S_FCR3AV	0.131677	Fc
3	S_FCR3B	0.176211	Fc
3	S_C1q	0.591832	Fc
3	S_ADCD	0.460418	AD
3	S_ADNP	0.417088	AD
3	S_ADCP	0.309165	AD
3	S_MIP1bNK	0.550627	AD
3	S_CD107aNK	0.8358	AD
3	S_IFNgNK	0.452719	AD
3	neut	0.0192043	neut
4	S_IgA1	0.26657	Titer
4	S_IgG1	0.685734	Titer
4	S_IgG2	0.177414	Titer
4	S_IgG3	0.162767	Titer
4	S_IgG4	0.200586	Titer
4	S_IgM	0.0822105	Titer
4	S_FCRN	0.0373044	Fc
4	S_FCAR	0.0560173	Fc
4	S_FCR2AH	0.0282054	Fc
4	S_FCR2B	0.1675	Fc
4	S_FCR3AV	0.00181973	Fc
4	S_FCR3B	0.370975	Fc
4	S_C1q	0.963207	Fc
4	S_ADCD	0.349034	AD
4	S_ADNP	0	AD
4	S_ADCP	0.12946	AD
4	S_MIP1bNK	0.307484	AD
4	S_CD107aNK	0.306688	AD
4	S_IFNgNK	0.251189	AD
4	neut	0	neut
5	S_IgA1	0.447652	Titer
5	S_IgG1	0.94833	Titer
5	S_IgG2	0.347803	Titer
5	S_IgG3	0.14335	Titer
5	S_IgG4	0.00783519	Titer
5	S_IgM	0.616261	Titer
5	S_FCRN	0.128873	Fc
5	S_FCAR	0.228229	Fc
5	S_FCR2AH	0.449437	Fc
5	S_FCR2B	0.257542	Fc
5	S_FCR3AV	0.402924	Fc
5	S_FCR3B	0.362282	Fc
5	S_C1q	0.659116	Fc
5	S_ADCD	0.835952	AD
5	S_ADNP	0.802709	AD
5	S_ADCP	0.919045	AD
5	S_MIP1bNK	0.535289	AD
5	S_CD107aNK	0.585154	AD
5	S_IFNgNK	0.456372	AD
5	neut	0.0789239	neut
6	S_IgA1	0.356083	Titer
6	S_IgG1	0.00855662	Titer
6	S_IgG2	0.129971	Titer
6	S_IgG3	0.105544	Titer
6	S_IgG4	0.151462	Titer
6	S_IgM	0.00833745	Titer
6	S_FCRN		Fc
6	S_FCAR	0.627837	Fc
6	S_FCR2AH	0	Fc
6	S_FCR2B	0	Fc
6	S_FCR3AV	0	Fc
6	S_FCR3B	0	Fc
6	S_C1q	0.697189	Fc
6	S_ADCD	0.13835	AD
6	S_ADNP	0.454747	AD
6	S_ADCP	0	AD
6	S_MIP1bNK	0.598412	AD
6	S_CD107aNK	0.31172	AD
6	S_IFNgNK	0.287095	AD
6	neut	0.0192043	neut
7	S_IgA1	0.754939	Titer
7	S_IgG1	0.180966	Titer
7	S_IgG2	0.310957	Titer
7	S_IgG3	0.366475	Titer
7	S_IgG4	0.0574843	Titer
7	S_IgM	0.593285	Titer
7	S_FCRN	0.584737	Fc
7	S_FCAR	0.606962	Fc
7	S_FCR2AH	1	Fc
7	S_FCR2B	0.432869	Fc
7	S_FCR3AV	1	Fc
7	S_FCR3B	0.623258	Fc
7	S_C1q	1	Fc
7	S_ADCD	0.653686	AD
7	S_ADNP	0.278983	AD
7	S_ADCP	0.784491	AD
7	S_MIP1bNK	1	AD
7	S_CD107aNK	1	AD
7	S_IFNgNK	1	AD
7	neut	0.270643	neut
8	S_IgA1	0.589177	Titer
8	S_IgG1	0.843452	Titer
8	S_IgG2	0.436107	Titer
8	S_IgG3	0.0573608	Titer
8	S_IgG4	0.140053	Titer
8	S_IgM	0.194815	Titer
8	S_FCRN	1	Fc
8	S_FCAR	0.582338	Fc
8	S_FCR2AH	0.0543785	Fc
8	S_FCR2B	0.0983255	Fc
8	S_FCR3AV	0.0682158	Fc
8	S_FCR3B	0.245553	Fc
8	S_C1q	0.392181	Fc
8	S_ADCD	0.331101	AD
8	S_ADNP	1	AD
8	S_ADCP	0.744107	AD
8	S_MIP1bNK	0.134612	AD
8	S_CD107aNK	0	AD
8	S_IFNgNK	0	AD
8	neut	0.0857305	neut
9	S_IgA1	0.478268	Titer
9	S_IgG1	0	Titer
9	S_IgG2	0	Titer
9	S_IgG3	0	Titer
9	S_IgG4	0.161422	Titer
9	S_IgM	0.171677	Titer
9	S_FCRN	0.28549	Fc
9	S_FCAR	0.659346	Fc
9	S_FCR2AH	0.0147197	Fc
9	S_FCR2B	0.197508	Fc
9	S_FCR3AV	0.101897	Fc
9	S_FCR3B	0.185661	Fc
9	S_C1q	0.0697023	Fc
9	S_ADCD	0	AD
9	S_ADNP	0.159531	AD
9	S_ADCP	0.0449601	AD
9	S_MIP1bNK	0.441436	AD
9	S_CD107aNK	0.295824	AD
9	S_IFNgNK	0.258711	AD
9	neut	0.0328174	neut
10	S_IgA1	0.312496	Titer
10	S_IgG1	0.118989	Titer
10	S_IgG2	0.251807	Titer
10	S_IgG3	1	Titer
10	S_IgG4	0.494005	Titer
10	S_IgM	0.432777	Titer
10	S_FCRN	0.451282	Fc
10	S_FCAR	0.447081	Fc
10	S_FCR2AH	0.755128	Fc
10	S_FCR2B	0.361627	Fc
10	S_FCR3AV	0.611317	Fc
10	S_FCR3B	0.660086	Fc
10	S_C1q	0.359175	Fc
10	S_ADCD	1	AD
10	S_ADNP	0.656471	AD
10	S_ADCP	1	AD
10	S_MIP1bNK	0.984243	AD
10	S_CD107aNK	0.897705	AD
10	S_IFNgNK	0.960795	AD
10	neut	0.23742	neut
11	S_IgA1	0	Titer
11	S_IgG1	0.58547	Titer
11	S_IgG2	0.117341	Titer
11	S_IgG3	0.0745224	Titer
11	S_IgG4	0.5668	Titer
11	S_IgM	0	Titer
11	S_FCRN	0.00610316	Fc
11	S_FCAR	0.38589	Fc
11	S_FCR2AH	0.0103602	Fc
11	S_FCR2B	0.164093	Fc
11	S_FCR3AV	0.0263245	Fc
11	S_FCR3B	0.194804	Fc
11	S_C1q	0.400678	Fc
11	S_ADCD	0.369496	AD
11	S_ADNP	0.454677	AD
11	S_ADCP	0.706263	AD
11	S_MIP1bNK	0	AD
11	S_CD107aNK	0.194861	AD
11	S_IFNgNK	0.0190468	AD
11	neut	0.142128	neut
12	S_IgA1	0.637162	Titer
12	S_IgG1	1	Titer
12	S_IgG2	0.173281	Titer
12	S_IgG3	0.141732	Titer
12	S_IgG4	0.204344	Titer
12	S_IgM	0.599164	Titer
12	S_FCRN	0.216791	Fc
12	S_FCAR	0	Fc
12	S_FCR2AH	0.416621	Fc
12	S_FCR2B	0.229126	Fc
12	S_FCR3AV	0.44187	Fc
12	S_FCR3B	0.346966	Fc
12	S_C1q	0.2551	Fc
12	S_ADCD	0.42249	AD
12	S_ADNP	0.0165015	AD
12	S_ADCP	0.429113	AD
12	S_MIP1bNK	0.34298	AD
12	S_CD107aNK	0.643886	AD
12	S_IFNgNK	0.4044	AD
12	neut	0.499473	neut
13	S_IgA1	0.353125	Titer
13	S_IgG1	0.822586	Titer
13	S_IgG2	0.148278	Titer
13	S_IgG3	0.00126642	Titer
13	S_IgG4	0.377254	Titer
13	S_IgM	0.100194	Titer
13	S_FCRN	0	Fc
13	S_FCAR	0.553721	Fc
13	S_FCR2AH	0.0675376	Fc
13	S_FCR2B	0.20977	Fc
13	S_FCR3AV	0.0481113	Fc
13	S_FCR3B	0.0583667	Fc
13	S_C1q	0.526129	Fc
13	S_ADCD	0.509018	AD
13	S_ADNP	0.512975	AD
13	S_ADCP	0.242379	AD
13	S_MIP1bNK	0.298909	AD
13	S_CD107aNK	0.596309	AD
13	S_IFNgNK	0.144525	AD
13	neut	0.56681	neut
14	S_IgA1	1	Titer
14	S_IgG1	0.432014	Titer
14	S_IgG2	1	Titer
14	S_IgG3	0.356661	Titer
14	S_IgG4	0.690095	Titer
14	S_IgM	1	Titer
14	S_FCRN	0.530457	Fc
14	S_FCAR	1	Fc
14	S_FCR2AH	0.945214	Fc
14	S_FCR2B	1	Fc
14	S_FCR3AV	0.812983	Fc
14	S_FCR3B	1	Fc
14	S_C1q	0.672511	Fc
14	S_ADCD	0.196451	AD
14	S_ADNP	0.788315	AD
14	S_ADCP	0.598753	AD
14	S_MIP1bNK	0.225463	AD
14	S_CD107aNK	0.400174	AD
14	S_IFNgNK	0.372079	AD
14	neut	1	neut
Legend	S_IgA1	0	Titer
Legend	S_IgG1	0	Titer
Legend	S_IgG2	0	Titer
Legend	S_IgG3	0	Titer
Legend	S_IgG4	0	Titer
Legend	S_IgM	0	Titer
Legend	S_FCRN	0	Fc
Legend	S_FCAR	0	Fc
Legend	S_FCR2AH	0	Fc
Legend	S_FCR2B	0	Fc
Legend	S_FCR3AV	0	Fc
Legend	S_FCR3B	0	Fc
Legend	S_C1q	0	Fc
Legend	S_ADCD	0	AD
Legend	S_ADNP	0	AD
Legend	S_ADCP	0	AD
Legend	S_MIP1bNK	0	AD
Legend	S_CD107aNK	0	AD
Legend	S_IFNgNK	0	AD
Legend	neut	0	neut

## Sheet: Fig1.b
from	to	corr	pval.adj
S_IgA1	S_IgG1	0.182418	0.771235
S_IgA1	S_IgG2	0.476923	0.23249
S_IgA1	S_IgG3	0.257143	0.633853
S_IgA1	S_IgG4	-0.0945055	0.898226
S_IgA1	S_IgM	0.749451	0.0284993
S_IgA1	S_FCRN	0.67033	0.0765045
S_IgA1	S_FCAR	0.287912	0.572179
S_IgA1	S_FCR2AH	0.56044	0.140825
S_IgA1	S_FCR2B	0.512088	0.185746
S_IgA1	S_FCR3AV	0.648352	0.076455
S_IgA1	S_FCR3B	0.30989	0.534401
S_IgA1	S_C1q	-0.134066	0.853258
S_IgA1	S_ADCD	-0.0021978	1
S_IgA1	S_ADCP	0.173626	0.77282
S_IgA1	S_ADNP	0.279121	0.584443
S_IgA1	S_MIP1bNK	0.0549451	0.950248
S_IgA1	S_CD107aNK	0.204396	0.720435
S_IgA1	S_IFNgNK	0.292308	0.568694
S_IgA1	neut	0.356436	0.439515
S_IgG1	S_IgG2	0.327473	0.495141
S_IgG1	S_IgG3	0.0857143	0.904327
S_IgG1	S_IgG4	0.173626	0.77282
S_IgG1	S_IgM	0.362637	0.432087
S_IgG1	S_FCRN	-0.318681	0.539354
S_IgG1	S_FCAR	-0.56044	0.140825
S_IgG1	S_FCR2AH	0.208791	0.716788
S_IgG1	S_FCR2B	0.0021978	1
S_IgG1	S_FCR3AV	0.0725275	0.929096
S_IgG1	S_FCR3B	0.0813187	0.912629
S_IgG1	S_C1q	-0.217582	0.715196
S_IgG1	S_ADCD	0.331868	0.492678
S_IgG1	S_ADCP	0.252747	0.642797
S_IgG1	S_ADNP	0.221978	0.710749
S_IgG1	S_MIP1bNK	-0.432967	0.315698
S_IgG1	S_CD107aNK	0.103297	0.881262
S_IgG1	S_IFNgNK	-0.0417582	0.953496
S_IgG1	neut	0.184819	0.769392
S_IgG2	S_IgG3	0.591209	0.118947
S_IgG2	S_IgG4	0.0505495	0.950248
S_IgG2	S_IgM	0.753846	0.0274901
S_IgG2	S_FCRN	0.587912	0.138571
S_IgG2	S_FCAR	0.164835	0.790791
S_IgG2	S_FCR2AH	0.696703	0.0543946
S_IgG2	S_FCR2B	0.49011	0.213448
S_IgG2	S_FCR3AV	0.586813	0.118947
S_IgG2	S_FCR3B	0.687912	0.0576946
S_IgG2	S_C1q	0.327473	0.495141
S_IgG2	S_ADCD	0.296703	0.56005
S_IgG2	S_ADCP	0.683516	0.0576946
S_IgG2	S_ADNP	0.542857	0.157007
S_IgG2	S_MIP1bNK	0.0417582	0.953496
S_IgG2	S_CD107aNK	0.318681	0.512573
S_IgG2	S_IFNgNK	0.415385	0.348659
S_IgG2	neut	0.354236	0.441237
S_IgG3	S_IgG4	0.279121	0.584443
S_IgG3	S_IgM	0.569231	0.138243
S_IgG3	S_FCRN	0.340659	0.495141
S_IgG3	S_FCAR	-0.120879	0.85757
S_IgG3	S_FCR2AH	0.665934	0.0675031
S_IgG3	S_FCR2B	0.630769	0.0886125
S_IgG3	S_FCR3AV	0.617582	0.0969335
S_IgG3	S_FCR3B	0.753846	0.0274901
S_IgG3	S_C1q	0.208791	0.716788
S_IgG3	S_ADCD	0.556044	0.144749
S_IgG3	S_ADCP	0.49011	0.213448
S_IgG3	S_ADNP	0.0725275	0.929096
S_IgG3	S_MIP1bNK	0.397802	0.385912
S_IgG3	S_CD107aNK	0.573626	0.134513
S_IgG3	S_IFNgNK	0.736264	0.0318237
S_IgG3	neut	0.127613	0.856443
S_IgG4	S_IgM	0.010989	0.997892
S_IgG4	S_FCRN	-0.159341	0.827303
S_IgG4	S_FCAR	0.138462	0.844392
S_IgG4	S_FCR2AH	0.0549451	0.950248
S_IgG4	S_FCR2B	0.107692	0.881262
S_IgG4	S_FCR3AV	0.107692	0.881262
S_IgG4	S_FCR3B	0.213187	0.716788
S_IgG4	S_C1q	-0.235165	0.678835
S_IgG4	S_ADCD	0.0901099	0.904327
S_IgG4	S_ADCP	0.103297	0.881262
S_IgG4	S_ADNP	-0.00659341	0.997892
S_IgG4	S_MIP1bNK	-0.358242	0.439515
S_IgG4	S_CD107aNK	0.0857143	0.904327
S_IgG4	S_IFNgNK	-0.00659341	0.997892
S_IgG4	neut	0.341034	0.47024
S_IgM	S_FCRN	0.505495	0.2195
S_IgM	S_FCAR	0.0241758	0.98389
S_IgM	S_FCR2AH	0.850549	0.00194645
S_IgM	S_FCR2B	0.745055	0.0295581
S_IgM	S_FCR3AV	0.89011	0
S_IgM	S_FCR3B	0.665934	0.0675031
S_IgM	S_C1q	-0.0505495	0.950248
S_IgM	S_ADCD	0.367033	0.432087
S_IgM	S_ADCP	0.591209	0.118947
S_IgM	S_ADNP	0.375824	0.428003
S_IgM	S_MIP1bNK	0.173626	0.77282
S_IgM	S_CD107aNK	0.516484	0.183733
S_IgM	S_IFNgNK	0.630769	0.0886125
S_IgM	neut	0.50165	0.193145
S_FCRN	S_FCAR	0.510989	0.213448
S_FCRN	S_FCR2AH	0.450549	0.315698
S_FCRN	S_FCR2B	0.384615	0.432087
S_FCRN	S_FCR3AV	0.56044	0.158696
S_FCRN	S_FCR3B	0.401099	0.413585
S_FCRN	S_C1q	-0.0384615	0.958944
S_FCRN	S_ADCD	-0.021978	0.988978
S_FCRN	S_ADCP	0.379121	0.432087
S_FCRN	S_ADNP	0.401099	0.413585
S_FCRN	S_MIP1bNK	0.252747	0.662833
S_FCRN	S_CD107aNK	0.0714286	0.932536
S_FCRN	S_IFNgNK	0.230769	0.710749
S_FCRN	neut	0.131868	0.85757
S_FCAR	S_FCR2AH	0.032967	0.963718
S_FCAR	S_FCR2B	0.103297	0.881262
S_FCAR	S_FCR3AV	0.120879	0.85757
S_FCAR	S_FCR3B	0.00659341	0.997892
S_FCAR	S_C1q	0.164835	0.790791
S_FCAR	S_ADCD	-0.38022	0.420381
S_FCAR	S_ADCP	-0.00659341	0.997892
S_FCAR	S_ADNP	0.243956	0.660768
S_FCAR	S_MIP1bNK	0.0857143	0.904327
S_FCAR	S_CD107aNK	-0.138462	0.844392
S_FCAR	S_IFNgNK	-0.0373626	0.958944
S_FCAR	neut	0.281628	0.584443
S_FCR2AH	S_FCR2B	0.916484	0
S_FCR2AH	S_FCR3AV	0.863736	0.000526512
S_FCR2AH	S_FCR3B	0.740659	0.0306663
S_FCR2AH	S_C1q	0.0945055	0.898226
S_FCR2AH	S_ADCD	0.586813	0.118947
S_FCR2AH	S_ADCP	0.661538	0.0677057
S_FCR2AH	S_ADNP	0.287912	0.572179
S_FCR2AH	S_MIP1bNK	0.204396	0.720435
S_FCR2AH	S_CD107aNK	0.661538	0.0677057
S_FCR2AH	S_IFNgNK	0.604396	0.110623
S_FCR2AH	neut	0.660066	0.0637579
S_FCR2B	S_FCR3AV	0.81978	0.00676961
S_FCR2B	S_FCR3B	0.714286	0.0444932
S_FCR2B	S_C1q	-0.010989	0.997892
S_FCR2B	S_ADCD	0.525275	0.177221
S_FCR2B	S_ADCP	0.551648	0.148754
S_FCR2B	S_ADNP	0.27033	0.607206
S_FCR2B	S_MIP1bNK	0.191209	0.758654
S_FCR2B	S_CD107aNK	0.516484	0.183733
S_FCR2B	S_IFNgNK	0.538462	0.158696
S_FCR2B	neut	0.589659	0.115055
S_FCR3AV	S_FCR3B	0.696703	0.0543946
S_FCR3AV	S_C1q	-0.0681319	0.932536
S_FCR3AV	S_ADCD	0.450549	0.280755
S_FCR3AV	S_ADCP	0.626374	0.0913136
S_FCR3AV	S_ADNP	0.147253	0.837839
S_FCR3AV	S_MIP1bNK	0.362637	0.432087
S_FCR3AV	S_CD107aNK	0.683516	0.0576946
S_FCR3AV	S_IFNgNK	0.762637	0.0256233
S_FCR3AV	neut	0.558856	0.138571
S_FCR3B	S_C1q	0.208791	0.716788
S_FCR3B	S_ADCD	0.265934	0.61079
S_FCR3B	S_ADCP	0.652747	0.0741156
S_FCR3B	S_ADNP	0.0637363	0.940028
S_FCR3B	S_MIP1bNK	0.0417582	0.953496
S_FCR3B	S_CD107aNK	0.305495	0.539354
S_FCR3B	S_IFNgNK	0.512088	0.185746
S_FCR3B	neut	0.409241	0.356626
S_C1q	S_ADCD	-0.138462	0.844392
S_C1q	S_ADCP	0.0417582	0.953496
S_C1q	S_ADNP	-0.12967	0.856443
S_C1q	S_MIP1bNK	0.178022	0.77282
S_C1q	S_CD107aNK	0.138462	0.844392
S_C1q	S_IFNgNK	0.178022	0.77282
S_C1q	neut	-0.0484049	0.950248
S_ADCD	S_ADCP	0.586813	0.118947
S_ADCD	S_ADNP	0.243956	0.660768
S_ADCD	S_MIP1bNK	0.362637	0.432087
S_ADCD	S_CD107aNK	0.692308	0.0560698
S_ADCD	S_IFNgNK	0.520879	0.181827
S_ADCD	neut	0.213421	0.716788
S_ADCP	S_ADNP	0.463736	0.255879
S_ADCP	S_MIP1bNK	0.0549451	0.950248
S_ADCP	S_CD107aNK	0.367033	0.432087
S_ADCP	S_IFNgNK	0.415385	0.348659
S_ADCP	neut	0.541254	0.152086
S_ADNP	S_MIP1bNK	-0.186813	0.76776
S_ADNP	S_CD107aNK	-0.12967	0.856443
S_ADNP	S_IFNgNK	-0.116484	0.866245
S_ADNP	neut	0.226623	0.703091
S_MIP1bNK	S_CD107aNK	0.621978	0.094087
S_MIP1bNK	S_IFNgNK	0.775824	0.0204916
S_MIP1bNK	neut	-0.268427	0.609402
S_CD107aNK	S_IFNgNK	0.824176	0.00621741
S_CD107aNK	neut	0.347635	0.455637
S_IFNgNK	neut	0.121012	0.85757

## Sheet: Fig2.a
Group	variable	value	feature_class
day-1	N_IgA1	0.615686	Titer
segment	N_IgA1	0.359524	Titer
day-1	RBD_IgA1	0.539427	Titer
segment	RBD_IgA1	0.449309	Titer
day-1	S1_IgA1	0.553763	Titer
segment	S1_IgA1	0.430876	Titer
day-1	S2_IgA1	0.614695	Titer
segment	S2_IgA1	0.352535	Titer
day-1	S_IgA1	0.607527	Titer
segment	S_IgA1	0.361751	Titer
day-1	N_IgG1	0.553763	Titer
segment	N_IgG1	0.430876	Titer
day-1	RBD_IgG1	0.52509	Titer
segment	RBD_IgG1	0.467742	Titer
day-1	S1_IgG1	0.560932	Titer
segment	S1_IgG1	0.421659	Titer
day-1	S2_IgG1	0.526882	Titer
segment	S2_IgG1	0.465438	Titer
day-1	S_IgG1	0.544803	Titer
segment	S_IgG1	0.442396	Titer
day-1	N_IgG2	0.584314	Titer
segment	N_IgG2	0.397619	Titer
day-1	RBD_IgG2	0.458781	Titer
segment	RBD_IgG2	0.552995	Titer
day-1	S1_IgG2	0.5681	Titer
segment	S1_IgG2	0.412442	Titer
day-1	S2_IgG2	0.52509	Titer
segment	S2_IgG2	0.467742	Titer
day-1	S_IgG2	0.517921	Titer
segment	S_IgG2	0.476959	Titer
day-1	N_IgG3	0.467742	Titer
segment	N_IgG3	0.541475	Titer
day-1	RBD_IgG3	0.505376	Titer
segment	RBD_IgG3	0.493088	Titer
day-1	S1_IgG3	0.476703	Titer
segment	S1_IgG3	0.529954	Titer
day-1	S2_IgG3	0.52509	Titer
segment	S2_IgG3	0.467742	Titer
day-1	S_IgG3	0.523297	Titer
segment	S_IgG3	0.470046	Titer
day-1	N_IgG4	0.569892	Titer
segment	N_IgG4	0.410138	Titer
day-1	RBD_IgG4	0.553763	Titer
segment	RBD_IgG4	0.430876	Titer
day-1	S1_IgG4	0.514337	Titer
segment	S1_IgG4	0.481567	Titer
day-1	S2_IgG4	0.61828	Titer
segment	S2_IgG4	0.347926	Titer
day-1	S_IgG4	0.589606	Titer
segment	S_IgG4	0.384793	Titer
day-1	N_IgM	0.553241	Titer
segment	N_IgM	0.429012	Titer
day-1	RBD_IgM	0.471326	Titer
segment	RBD_IgM	0.536866	Titer
day-1	S1_IgM	0.526882	Titer
segment	S1_IgM	0.465438	Titer
day-1	S2_IgM	0.514337	Titer
segment	S2_IgM	0.481567	Titer
day-1	S_IgM	0.517921	Titer
segment	S_IgM	0.476959	Titer
day-1	N_FCRN	0.527383	Fc
segment	N_FCRN	0.464191	Fc
day-1	RBD_FCRN	0.566667	Fc
segment	RBD_FCRN	0.407692	Fc
day-1	S2_FCRN	0.585185	Fc
segment	S2_FCRN	0.382051	Fc
day-1	S_FCRN	0.535185	Fc
segment	S_FCRN	0.451282	Fc
day-1	N_FCAR	0.566308	Fc
segment	N_FCAR	0.414747	Fc
day-1	RBD_FCAR	0.580645	Fc
segment	RBD_FCAR	0.396313	Fc
day-1	S1_FCAR	0.623656	Fc
segment	S1_FCAR	0.341014	Fc
day-1	S2_FCAR	0.623656	Fc
segment	S2_FCAR	0.341014	Fc
day-1	S_FCAR	0.62724	Fc
segment	S_FCAR	0.336406	Fc
day-1	RBD_FCR2AH	0.503584	Fc
segment	RBD_FCR2AH	0.495392	Fc
day-1	S1_FCR2AH	0.564516	Fc
segment	S1_FCR2AH	0.417051	Fc
day-1	S2_FCR2AH	0.510753	Fc
segment	S2_FCR2AH	0.486175	Fc
day-1	S_FCR2AH	0.546595	Fc
segment	S_FCR2AH	0.440092	Fc
day-1	N_FCR2B	0.575926	Fc
segment	N_FCR2B	0.394872	Fc
day-1	RBD_FCR2B	0.5	Fc
segment	RBD_FCR2B	0.5	Fc
day-1	S1_FCR2B	0.501792	Fc
segment	S1_FCR2B	0.497696	Fc
day-1	S2_FCR2B	0.508961	Fc
segment	S2_FCR2B	0.488479	Fc
day-1	S_FCR2B	0.573477	Fc
segment	S_FCR2B	0.40553	Fc
day-1	N_FCR3B	0.556863	Fc
segment	N_FCR3B	0.430952	Fc
day-1	RBD_FCR3B	0.53405	Fc
segment	RBD_FCR3B	0.456221	Fc
day-1	S1_FCR3B	0.512545	Fc
segment	S1_FCR3B	0.483871	Fc
day-1	S2_FCR3B	0.546595	Fc
segment	S2_FCR3B	0.440092	Fc
day-1	S_FCR3B	0.580645	Fc
segment	S_FCR3B	0.396313	Fc
day-1	N_C1q	0.602151	Fc
segment	N_C1q	0.368664	Fc
day-1	RBD_C1q	0.560932	Fc
segment	RBD_C1q	0.421659	Fc
day-1	S2_C1q	0.491039	Fc
segment	S2_C1q	0.511521	Fc
day-1	S_C1q	0.555556	Fc
segment	S_C1q	0.426267	Fc
day-1	S_ADCD	0.442652	AD
segment	S_ADCD	0.573733	AD
day-1	S_ADNP	0.539427	AD
segment	S_ADNP	0.449309	AD
day-1	S_ADCP	0.437276	AD
segment	S_ADCP	0.580645	AD
day-1	S_MIP1bNK	0.476703	AD
segment	S_MIP1bNK	0.529954	AD
day-1	S_CD107aNK	0.482079	AD
segment	S_CD107aNK	0.523041	AD
day-1	S_IFNgNK	0.508961	AD
segment	S_IFNgNK	0.488479	AD
Legend	N_IgA1	0	Titer
Legend	N_IgA1	0	Titer
Legend	RBD_IgA1	0	Titer
Legend	RBD_IgA1	0	Titer
Legend	S1_IgA1	0	Titer
Legend	S1_IgA1	0	Titer
Legend	S2_IgA1	0	Titer
Legend	S2_IgA1	0	Titer
Legend	S_IgA1	0	Titer
Legend	S_IgA1	0	Titer
Legend	N_IgG1	0	Titer
Legend	N_IgG1	0	Titer
Legend	RBD_IgG1	0	Titer
Legend	RBD_IgG1	0	Titer
Legend	S1_IgG1	0	Titer
Legend	S1_IgG1	0	Titer
Legend	S2_IgG1	0	Titer
Legend	S2_IgG1	0	Titer
Legend	S_IgG1	0	Titer
Legend	S_IgG1	0	Titer
Legend	N_IgG2	0	Titer
Legend	N_IgG2	0	Titer
Legend	RBD_IgG2	0	Titer
Legend	RBD_IgG2	0	Titer
Legend	S1_IgG2	0	Titer
Legend	S1_IgG2	0	Titer
Legend	S2_IgG2	0	Titer
Legend	S2_IgG2	0	Titer
Legend	S_IgG2	0	Titer
Legend	S_IgG2	0	Titer
Legend	N_IgG3	0	Titer
Legend	N_IgG3	0	Titer
Legend	RBD_IgG3	0	Titer
Legend	RBD_IgG3	0	Titer
Legend	S1_IgG3	0	Titer
Legend	S1_IgG3	0	Titer
Legend	S2_IgG3	0	Titer
Legend	S2_IgG3	0	Titer
Legend	S_IgG3	0	Titer
Legend	S_IgG3	0	Titer
Legend	N_IgG4	0	Titer
Legend	N_IgG4	0	Titer
Legend	RBD_IgG4	0	Titer
Legend	RBD_IgG4	0	Titer
Legend	S1_IgG4	0	Titer
Legend	S1_IgG4	0	Titer
Legend	S2_IgG4	0	Titer
Legend	S2_IgG4	0	Titer
Legend	S_IgG4	0	Titer
Legend	S_IgG4	0	Titer
Legend	N_IgM	0	Titer
Legend	N_IgM	0	Titer
Legend	RBD_IgM	0	Titer
Legend	RBD_IgM	0	Titer
Legend	S1_IgM	0	Titer
Legend	S1_IgM	0	Titer
Legend	S2_IgM	0	Titer
Legend	S2_IgM	0	Titer
Legend	S_IgM	0	Titer
Legend	S_IgM	0	Titer
Legend	N_FCRN	0	Fc
Legend	N_FCRN	0	Fc
Legend	RBD_FCRN	0	Fc
Legend	RBD_FCRN	0	Fc
Legend	S2_FCRN	0	Fc
Legend	S2_FCRN	0	Fc
Legend	S_FCRN	0	Fc
Legend	S_FCRN	0	Fc
Legend	N_FCAR	0	Fc
Legend	N_FCAR	0	Fc
Legend	RBD_FCAR	0	Fc
Legend	RBD_FCAR	0	Fc
Legend	S1_FCAR	0	Fc
Legend	S1_FCAR	0	Fc
Legend	S2_FCAR	0	Fc
Legend	S2_FCAR	0	Fc
Legend	S_FCAR	0	Fc
Legend	S_FCAR	0	Fc
Legend	RBD_FCR2AH	0	Fc
Legend	RBD_FCR2AH	0	Fc
Legend	S1_FCR2AH	0	Fc
Legend	S1_FCR2AH	0	Fc
Legend	S2_FCR2AH	0	Fc
Legend	S2_FCR2AH	0	Fc
Legend	S_FCR2AH	0	Fc
Legend	S_FCR2AH	0	Fc
Legend	N_FCR2B	0	Fc
Legend	N_FCR2B	0	Fc
Legend	RBD_FCR2B	0	Fc
Legend	RBD_FCR2B	0	Fc
Legend	S1_FCR2B	0	Fc
Legend	S1_FCR2B	0	Fc
Legend	S2_FCR2B	0	Fc
Legend	S2_FCR2B	0	Fc
Legend	S_FCR2B	0	Fc
Legend	S_FCR2B	0	Fc
Legend	N_FCR3B	0	Fc
Legend	N_FCR3B	0	Fc
Legend	RBD_FCR3B	0	Fc
Legend	RBD_FCR3B	0	Fc
Legend	S1_FCR3B	0	Fc
Legend	S1_FCR3B	0	Fc
Legend	S2_FCR3B	0	Fc
Legend	S2_FCR3B	0	Fc
Legend	S_FCR3B	0	Fc
Legend	S_FCR3B	0	Fc
Legend	N_C1q	0	Fc
Legend	N_C1q	0	Fc
Legend	RBD_C1q	0	Fc
Legend	RBD_C1q	0	Fc
Legend	S2_C1q	0	Fc
Legend	S2_C1q	0	Fc
Legend	S_C1q	0	Fc
Legend	S_C1q	0	Fc
Legend	S_ADCD	0	AD
Legend	S_ADCD	0	AD
Legend	S_ADNP	0	AD
Legend	S_ADNP	0	AD
Legend	S_ADCP	0	AD
Legend	S_ADCP	0	AD
Legend	S_MIP1bNK	0	AD
Legend	S_MIP1bNK	0	AD
Legend	S_CD107aNK	0	AD
Legend	S_CD107aNK	0	AD
Legend	S_IFNgNK	0	AD
Legend	S_IFNgNK	0	AD

## Sheet: Figure2.a.NPC Testing
	NPC value
IgA1	0.041
IgG1	0.402
IgG2	0.25
IgG3	0.781
IgG4	0.059
IgM	0.596
FCRN	0.171
FCAR	0
FCR2AH	0.458
FCR2B	0.433
FCR3B	0.294
C1q	0.095
AD|NK	0.49

## Sheet: Fig2.b
LV1	LV2	y
0.202964	1.93788	segment
-6.19417	0.882416	day-1
3.5472	1.15359	segment
-17.6102	1.67598	day-1
-9.49318	1.1102	day-1
2.31432	-1.25336	day-1
3.50593	4.31526	segment
-3.50486	1.17349	day-1
4.245	-0.345131	segment
-2.23307	-0.964699	day-1
-1.50336	1.4895	segment
4.50193	-1.70333	day-1
2.83441	1.23881	segment
-6.09932	-3.55199	day-1
3.82236	-0.400314	segment
-7.11874	-1.73373	day-1
0.914638	3.16669	segment
2.08033	-1.40848	day-1
4.40451	0.826087	segment
3.49564	-0.866194	day-1
4.30774	2.0416	segment
1.65095	1.42622	segment
0.174977	-0.105444	day-1
-1.37264	-4.56132	day-1
-6.23602	-2.01418	day-1
3.18779	0.614259	segment
3.96217	-2.26956	day-1
3.99429	-2.17974	day-1
-1.13214	2.37359	segment
2.94429	-3.18719	day-1
3.28317	-0.39443	day-1
3.12309	1.51353	segment

## Sheet: Fig2.c
	VIP	features	enriched
S_ADCP	2.16349	S_ADCP	segment
RBD_IgM	1.9735	RBD_IgM	day-1
S_MIP1bNK	1.85366	S_MIP1bNK	segment
RBD_IgG2	1.7466	RBD_IgG2	segment
S_ADCD	1.6434	S_ADCD	segment
N_IgG3	1.56477	N_IgG3	segment
S1_FCAR	1.53355	S1_FCAR	day-1
S_CD107aNK	1.48374	S_CD107aNK	segment
S_FCAR	1.4046	S_FCAR	day-1
S2_FCAR	1.35985	S2_FCAR	day-1

## Sheet: Fig2.d
x	y	name	.ggraph.orig_index	circular	.ggraph.index	group	color
-0.654843	4.14981	N_IgG3	1	FALSE	1	YES	segment
3.09031	2.7379	RBD_IgM	2	FALSE	2	YES	day-1
1.26342	2.28781	S_ADCD	3	FALSE	3	YES	segment
1.39492	4.63724	S_CD107aNK	4	FALSE	4	YES	segment
1.05712	1.67904	S_ADCP	5	FALSE	5	YES	segment
2.25814	-0.0525038	RBD_IgG2	6	FALSE	6	YES	segment
5.22948	6.52738	S2_FCAR	7	FALSE	7	YES	day-1
6.6835	4.80993	S_FCAR	8	FALSE	8	YES	day-1
1.43963	7.34788	S_MIP1bNK	9	FALSE	9	YES	segment
-1.32811	5.14951	N_FCR3AV	10	FALSE	10	NO	Not Selected
0.968321	3.73597	RBD_IgG3	11	FALSE	11	NO	Not Selected
2.00067	1.17993	RBD_FCR2AH	12	FALSE	12	NO	Not Selected
4.3469	1.41002	RBD_FCR2B	13	FALSE	13	NO	Not Selected
1.84701	3.09535	RBD_FCR3AV	14	FALSE	14	NO	Not Selected
0.95525	0.585054	S1_IgG3	15	FALSE	15	NO	Not Selected
2.17294	1.98865	S1_IgM	16	FALSE	16	NO	Not Selected
4.3544	7.14734	S2_IgA1	17	FALSE	17	NO	Not Selected
4.91602	2.05704	S2_IgM	18	FALSE	18	NO	Not Selected
2.21441	3.82644	S2_FCR2AH	19	FALSE	19	NO	Not Selected
2.76575	1.21305	S2_FCR2B	20	FALSE	20	NO	Not Selected
4.84544	2.87474	S2_FCR3AV	21	FALSE	21	NO	Not Selected
6.08451	5.70162	S_IgA1	22	FALSE	22	NO	Not Selected
3.17657	-0.958068	S_IgG2	23	FALSE	23	NO	Not Selected
-0.518435	2.8707	S_IgG3	24	FALSE	24	NO	Not Selected
3.75422	4.33843	S_IgM	25	FALSE	25	NO	Not Selected
4.51923	3.68168	S_FCR2AH	26	FALSE	26	NO	Not Selected
1.25773	3.06988	S_FCR3AV	27	FALSE	27	NO	Not Selected
1.2773	6.27446	S_IFNgNK	28	FALSE	28	NO	Not Selected

## Sheet: Fig3.a
Sample	Sample_ID	Patient_ID	Timepoint	S_IgG1
NYC_EAP*1	1		segment	5.13757
NYC_EAP*10	10	3	day-1	5.58923
NYC_EAP*11	11	3	day1	5.93015
NYC_EAP*12	12	3	day3	6.07024
NYC_EAP*13	13		segment	4.62354
NYC_EAP*14	14	4	day-1	6.13932
NYC_EAP*15	15	4	day1	6.17615
NYC_EAP*16	16	4	day3	6.19563
NYC_EAP*18	18	5	day-1	5.85944
NYC_EAP*2	2	1	day-1	4.53253
NYC_EAP*20	20		segment	5.10349
NYC_EAP*21	21	6	day-1	5.47763
NYC_EAP*22	22	6	day1	5.69814
NYC_EAP*23	23	6	day3	6.13052
NYC_EAP*25	25		segment	3.38587
NYC_EAP*26	26	7	day-1	5.61779
NYC_EAP*27	27	7	day1	5.93058
NYC_EAP*28	28	7	day3	6.13173
NYC_EAP*29	29		segment	3.70098
NYC_EAP*3	3	1	day1	4.78752
NYC_EAP*30	30	8	day-1	3.49077
NYC_EAP*31	31	8	day1	4.3279
NYC_EAP*33	33		segment	4.9118
NYC_EAP*34	34	9	day-1	4.07996
NYC_EAP*35	35	9	day1	4.19608
NYC_EAP*37	37	9	day3	4.41999
NYC_EAP*38	38		segment	3.37024
NYC_EAP*39	39	10	day-1	5.8665
NYC_EAP*40	40	10	day1	6.00415
NYC_EAP*41	41	10	day3	5.95413
NYC_EAP*43	43		segment	3.58771
NYC_EAP*44	44	11	day-1	3.69836
NYC_EAP*45	45	11	day1	3.82174
NYC_EAP*46	46	11	day3	4.89802
NYC_EAP*47	47		segment	4.44029
NYC_EAP*48	48	12	day-1	4.47521
NYC_EAP*49	49	12	day1	5.29775
NYC_EAP*5	5		segment	3.98337
NYC_EAP*50	50	12	day3	5.58419
NYC_EAP*52	52	13	day1	4.57515
NYC_EAP*53	53	13	day3	4.20041
NYC_EAP*54	54		segment	5.19792
NYC_EAP*55	55	14	day-1	5.21148
NYC_EAP*56	56	14	day1	5.54828
NYC_EAP*57	57	14	day3	6.02703
NYC_EAP*59	59	15	day-1	3.43656
NYC_EAP*6	6	2	day-1	5.69321
NYC_EAP*60	60	15	day1	4.19295
NYC_EAP*61	61	15	day3	4.78846
NYC_EAP*63	63		segment	4.87367
NYC_EAP*64	64	16	day-1	4.0416
NYC_EAP*65	65	16	day1	3.65526
NYC_EAP*66	66	16	day3	3.83558
NYC_EAP*67	67	17	day-1	3.52879
NYC_EAP*68	68	17	day1	3.70859
NYC_EAP*69	69	17	day3	4.39709
NYC_EAP*7	7	2	day1	5.55697
NYC_EAP*71	71		segment	4.15982
NYC_EAP*72	72	18	day-1	3.38251
NYC_EAP*73	73	18	day1	3.45309
NYC_EAP*74	74	18	day3	3.48508
NYC_EAP*75	75	19	day-1	4.09818
NYC_EAP*76	76	19	day1	5.25834
NYC_EAP*77	77	19	day3	5.81176
NYC_EAP*8	8	2	day3	5.59436
NYC_EAP*9	9		segment	4.73746

## Sheet: Fig3.b
Group	variable	value	feature_class
day-1	N_IgA1	0.404706	Titer
day1	N_IgA1	0.482222	Titer
day3	N_IgA1	0.62125	Titer
day-1	RBD_IgA1	0.425926	Titer
day1	RBD_IgA1	0.479303	Titer
day3	RBD_IgA1	0.606618	Titer
day-1	S1_IgA1	0.40305	Titer
day1	S1_IgA1	0.502179	Titer
day3	S1_IgA1	0.606618	Titer
day-1	S2_IgA1	0.425926	Titer
day1	S2_IgA1	0.48366	Titer
day3	S2_IgA1	0.601716	Titer
day-1	S_IgA1	0.423747	Titer
day1	S_IgA1	0.488017	Titer
day3	S_IgA1	0.599265	Titer
day-1	N_IgG1	0.43573	Titer
day1	N_IgG1	0.492375	Titer
day3	N_IgG1	0.580882	Titer
day-1	RBD_IgG1	0.401961	Titer
day1	RBD_IgG1	0.496732	Titer
day3	RBD_IgG1	0.613971	Titer
day-1	S1_IgG1	0.431373	Titer
day1	S1_IgG1	0.496732	Titer
day3	S1_IgG1	0.580882	Titer
day-1	S2_IgG1	0.423747	Titer
day1	S2_IgG1	0.486928	Titer
day3	S2_IgG1	0.60049	Titer
day-1	S_IgG1	0.415033	Titer
day1	S_IgG1	0.485839	Titer
day3	S_IgG1	0.61152	Titer
day-1	N_IgG2	0.437647	Titer
day1	N_IgG2	0.485556	Titer
day3	N_IgG2	0.5825	Titer
day-1	RBD_IgG2	0.412854	Titer
day1	RBD_IgG2	0.482571	Titer
day3	RBD_IgG2	0.617647	Titer
day-1	S1_IgG2	0.496732	Titer
day1	S1_IgG2	0.429194	Titer
day3	S1_IgG2	0.583333	Titer
day-1	S2_IgG2	0.449891	Titer
day1	S2_IgG2	0.474946	Titer
day3	S2_IgG2	0.584559	Titer
day-1	S_IgG2	0.434641	Titer
day1	S_IgG2	0.473856	Titer
day3	S_IgG2	0.602941	Titer
day-1	N_IgG3	0.429194	Titer
day1	N_IgG3	0.470588	Titer
day3	N_IgG3	0.612745	Titer
day-1	RBD_IgG3	0.410675	Titer
day1	RBD_IgG3	0.489107	Titer
day3	RBD_IgG3	0.612745	Titer
day-1	S1_IgG3	0.407407	Titer
day1	S1_IgG3	0.482571	Titer
day3	S1_IgG3	0.623775	Titer
day-1	S2_IgG3	0.429194	Titer
day1	S2_IgG3	0.485839	Titer
day3	S2_IgG3	0.595588	Titer
day-1	S_IgG3	0.424837	Titer
day1	S_IgG3	0.472767	Titer
day3	S_IgG3	0.615196	Titer
day-1	N_IgG4	0.474946	Titer
day1	N_IgG4	0.493464	Titer
day3	N_IgG4	0.535539	Titer
day-1	RBD_IgG4	0.447712	Titer
day1	RBD_IgG4	0.481481	Titer
day3	RBD_IgG4	0.579657	Titer
day-1	S1_IgG4	0.455338	Titer
day1	S1_IgG4	0.507625	Titer
day3	S1_IgG4	0.541667	Titer
day-1	S2_IgG4	0.45098	Titer
day1	S2_IgG4	0.484749	Titer
day3	S2_IgG4	0.572304	Titer
day-1	S_IgG4	0.462963	Titer
day1	S_IgG4	0.48366	Titer
day3	S_IgG4	0.558824	Titer
day-1	N_IgM	0.386719	Titer
day1	N_IgM	0.476852	Titer
day3	N_IgM	0.648611	Titer
day-1	RBD_IgM	0.410675	Titer
day1	RBD_IgM	0.501089	Titer
day3	RBD_IgM	0.599265	Titer
day-1	S1_IgM	0.422658	Titer
day1	S1_IgM	0.493464	Titer
day3	S1_IgM	0.594363	Titer
day-1	S2_IgM	0.411765	Titer
day1	S2_IgM	0.490196	Titer
day3	S2_IgM	0.610294	Titer
day-1	S_IgM	0.427015	Titer
day1	S_IgM	0.480392	Titer
day3	S_IgM	0.604167	Titer
day-1	N_FCRN	0.501801	Fc
day1	N_FCRN	0.433373	Fc
day3	N_FCRN	0.568878	Fc
day-1	RBD_FCRN	0.493333	Fc
day1	RBD_FCRN	0.435294	Fc
day3	RBD_FCRN	0.57625	Fc
day-1	S2_FCRN	0.501111	Fc
day1	S2_FCRN	0.438824	Fc
day3	S2_FCRN	0.56375	Fc
day-1	S_FCRN	0.46	Fc
day1	S_FCRN	0.483529	Fc
day3	S_FCRN	0.5625	Fc
day-1	N_FCAR	0.407407	Fc
day1	N_FCAR	0.465142	Fc
day3	N_FCAR	0.643382	Fc
day-1	RBD_FCAR	0.446623	Fc
day1	RBD_FCAR	0.465142	Fc
day3	RBD_FCAR	0.599265	Fc
day-1	S1_FCAR	0.480392	Fc
day1	S1_FCAR	0.474946	Fc
day3	S1_FCAR	0.550245	Fc
day-1	S2_FCAR	0.427015	Fc
day1	S2_FCAR	0.478214	Fc
day3	S2_FCAR	0.606618	Fc
day-1	S_FCAR	0.431373	Fc
day1	S_FCAR	0.479303	Fc
day3	S_FCAR	0.60049	Fc
day-1	RBD_FCR2AH	0.392157	Fc
day1	RBD_FCR2AH	0.495643	Fc
day3	RBD_FCR2AH	0.626225	Fc
day-1	S1_FCR2AH	0.422658	Fc
day1	S1_FCR2AH	0.469499	Fc
day3	S1_FCR2AH	0.621324	Fc
day-1	S2_FCR2AH	0.423747	Fc
day1	S2_FCR2AH	0.489107	Fc
day3	S2_FCR2AH	0.598039	Fc
day-1	S_FCR2AH	0.409586	Fc
day1	S_FCR2AH	0.491285	Fc
day3	S_FCR2AH	0.61152	Fc
day-1	N_FCR2B	0.422222	Fc
day1	N_FCR2B	0.485882	Fc
day3	N_FCR2B	0.6025	Fc
day-1	RBD_FCR2B	0.405229	Fc
day1	RBD_FCR2B	0.477124	Fc
day3	RBD_FCR2B	0.632353	Fc
day-1	S1_FCR2B	0.389978	Fc
day1	S1_FCR2B	0.505447	Fc
day3	S1_FCR2B	0.616422	Fc
day-1	S2_FCR2B	0.436819	Fc
day1	S2_FCR2B	0.471678	Fc
day3	S2_FCR2B	0.602941	Fc
day-1	S_FCR2B	0.412854	Fc
day1	S_FCR2B	0.491285	Fc
day3	S_FCR2B	0.607843	Fc
day-1	N_FCR3B	0.429772	Fc
day1	N_FCR3B	0.462185	Fc
day3	N_FCR3B	0.614796	Fc
day-1	RBD_FCR3B	0.401961	Fc
day1	RBD_FCR3B	0.460784	Fc
day3	RBD_FCR3B	0.654412	Fc
day-1	S1_FCR3B	0.438998	Fc
day1	S1_FCR3B	0.420479	Fc
day3	S1_FCR3B	0.658088	Fc
day-1	S2_FCR3B	0.444444	Fc
day1	S2_FCR3B	0.46732	Fc
day3	S2_FCR3B	0.599265	Fc
day-1	S_FCR3B	0.397603	Fc
day1	S_FCR3B	0.476035	Fc
day3	S_FCR3B	0.642157	Fc
day-1	N_C1q	0.491285	Fc
day1	N_C1q	0.488017	Fc
day3	N_C1q	0.523284	Fc
day-1	RBD_C1q	0.356209	Fc
day1	RBD_C1q	0.513072	Fc
day3	RBD_C1q	0.647059	Fc
day-1	S2_C1q	0.425926	Fc
day1	S2_C1q	0.511983	Fc
day3	S2_C1q	0.569853	Fc
day-1	S_C1q	0.460784	Fc
day1	S_C1q	0.41939	Fc
day3	S_C1q	0.629902	Fc
day-1	S_ADCD	0.443355	AD
day1	S_ADCD	0.495643	AD
day3	S_ADCD	0.568627	AD
day-1	S_ADNP	0.427015	AD
day1	S_ADNP	0.480392	AD
day3	S_ADNP	0.604167	AD
day-1	S_ADCP	0.416122	AD
day1	S_ADCP	0.505447	AD
day3	S_ADCP	0.588235	AD
day-1	S_MIP1bNK	0.424837	AD
day1	S_MIP1bNK	0.496732	AD
day3	S_MIP1bNK	0.588235	AD
day-1	S_CD107aNK	0.422658	AD
day1	S_CD107aNK	0.489107	AD
day3	S_CD107aNK	0.599265	AD
day-1	S_IFNgNK	0.406318	AD
day1	S_IFNgNK	0.503268	AD
day3	S_IFNgNK	0.601716	AD
Legend	N_IgA1	0	Titer
Legend	N_IgA1	0	Titer
Legend	N_IgA1	0	Titer
Legend	RBD_IgA1	0	Titer
Legend	RBD_IgA1	0	Titer
Legend	RBD_IgA1	0	Titer
Legend	S1_IgA1	0	Titer
Legend	S1_IgA1	0	Titer
Legend	S1_IgA1	0	Titer
Legend	S2_IgA1	0	Titer
Legend	S2_IgA1	0	Titer
Legend	S2_IgA1	0	Titer
Legend	S_IgA1	0	Titer
Legend	S_IgA1	0	Titer
Legend	S_IgA1	0	Titer
Legend	N_IgG1	0	Titer
Legend	N_IgG1	0	Titer
Legend	N_IgG1	0	Titer
Legend	RBD_IgG1	0	Titer
Legend	RBD_IgG1	0	Titer
Legend	RBD_IgG1	0	Titer
Legend	S1_IgG1	0	Titer
Legend	S1_IgG1	0	Titer
Legend	S1_IgG1	0	Titer
Legend	S2_IgG1	0	Titer
Legend	S2_IgG1	0	Titer
Legend	S2_IgG1	0	Titer
Legend	S_IgG1	0	Titer
Legend	S_IgG1	0	Titer
Legend	S_IgG1	0	Titer
Legend	N_IgG2	0	Titer
Legend	N_IgG2	0	Titer
Legend	N_IgG2	0	Titer
Legend	RBD_IgG2	0	Titer
Legend	RBD_IgG2	0	Titer
Legend	RBD_IgG2	0	Titer
Legend	S1_IgG2	0	Titer
Legend	S1_IgG2	0	Titer
Legend	S1_IgG2	0	Titer
Legend	S2_IgG2	0	Titer
Legend	S2_IgG2	0	Titer
Legend	S2_IgG2	0	Titer
Legend	S_IgG2	0	Titer
Legend	S_IgG2	0	Titer
Legend	S_IgG2	0	Titer
Legend	N_IgG3	0	Titer
Legend	N_IgG3	0	Titer
Legend	N_IgG3	0	Titer
Legend	RBD_IgG3	0	Titer
Legend	RBD_IgG3	0	Titer
Legend	RBD_IgG3	0	Titer
Legend	S1_IgG3	0	Titer
Legend	S1_IgG3	0	Titer
Legend	S1_IgG3	0	Titer
Legend	S2_IgG3	0	Titer
Legend	S2_IgG3	0	Titer
Legend	S2_IgG3	0	Titer
Legend	S_IgG3	0	Titer
Legend	S_IgG3	0	Titer
Legend	S_IgG3	0	Titer
Legend	N_IgG4	0	Titer
Legend	N_IgG4	0	Titer
Legend	N_IgG4	0	Titer
Legend	RBD_IgG4	0	Titer
Legend	RBD_IgG4	0	Titer
Legend	RBD_IgG4	0	Titer
Legend	S1_IgG4	0	Titer
Legend	S1_IgG4	0	Titer
Legend	S1_IgG4	0	Titer
Legend	S2_IgG4	0	Titer
Legend	S2_IgG4	0	Titer
Legend	S2_IgG4	0	Titer
Legend	S_IgG4	0	Titer
Legend	S_IgG4	0	Titer
Legend	S_IgG4	0	Titer
Legend	N_IgM	0	Titer
Legend	N_IgM	0	Titer
Legend	N_IgM	0	Titer
Legend	RBD_IgM	0	Titer
Legend	RBD_IgM	0	Titer
Legend	RBD_IgM	0	Titer
Legend	S1_IgM	0	Titer
Legend	S1_IgM	0	Titer
Legend	S1_IgM	0	Titer
Legend	S2_IgM	0	Titer
Legend	S2_IgM	0	Titer
Legend	S2_IgM	0	Titer
Legend	S_IgM	0	Titer
Legend	S_IgM	0	Titer
Legend	S_IgM	0	Titer
Legend	N_FCRN	0	Fc
Legend	N_FCRN	0	Fc
Legend	N_FCRN	0	Fc
Legend	RBD_FCRN	0	Fc
Legend	RBD_FCRN	0	Fc
Legend	RBD_FCRN	0	Fc
Legend	S2_FCRN	0	Fc
Legend	S2_FCRN	0	Fc
Legend	S2_FCRN	0	Fc
Legend	S_FCRN	0	Fc
Legend	S_FCRN	0	Fc
Legend	S_FCRN	0	Fc
Legend	N_FCAR	0	Fc
Legend	N_FCAR	0	Fc
Legend	N_FCAR	0	Fc
Legend	RBD_FCAR	0	Fc
Legend	RBD_FCAR	0	Fc
Legend	RBD_FCAR	0	Fc
Legend	S1_FCAR	0	Fc
Legend	S1_FCAR	0	Fc
Legend	S1_FCAR	0	Fc
Legend	S2_FCAR	0	Fc
Legend	S2_FCAR	0	Fc
Legend	S2_FCAR	0	Fc
Legend	S_FCAR	0	Fc
Legend	S_FCAR	0	Fc
Legend	S_FCAR	0	Fc
Legend	RBD_FCR2AH	0	Fc
Legend	RBD_FCR2AH	0	Fc
Legend	RBD_FCR2AH	0	Fc
Legend	S1_FCR2AH	0	Fc
Legend	S1_FCR2AH	0	Fc
Legend	S1_FCR2AH	0	Fc
Legend	S2_FCR2AH	0	Fc
Legend	S2_FCR2AH	0	Fc
Legend	S2_FCR2AH	0	Fc
Legend	S_FCR2AH	0	Fc
Legend	S_FCR2AH	0	Fc
Legend	S_FCR2AH	0	Fc
Legend	N_FCR2B	0	Fc
Legend	N_FCR2B	0	Fc
Legend	N_FCR2B	0	Fc
Legend	RBD_FCR2B	0	Fc
Legend	RBD_FCR2B	0	Fc
Legend	RBD_FCR2B	0	Fc
Legend	S1_FCR2B	0	Fc
Legend	S1_FCR2B	0	Fc
Legend	S1_FCR2B	0	Fc
Legend	S2_FCR2B	0	Fc
Legend	S2_FCR2B	0	Fc
Legend	S2_FCR2B	0	Fc
Legend	S_FCR2B	0	Fc
Legend	S_FCR2B	0	Fc
Legend	S_FCR2B	0	Fc
Legend	N_FCR3B	0	Fc
Legend	N_FCR3B	0	Fc
Legend	N_FCR3B	0	Fc
Legend	RBD_FCR3B	0	Fc
Legend	RBD_FCR3B	0	Fc
Legend	RBD_FCR3B	0	Fc
Legend	S1_FCR3B	0	Fc
Legend	S1_FCR3B	0	Fc
Legend	S1_FCR3B	0	Fc
Legend	S2_FCR3B	0	Fc
Legend	S2_FCR3B	0	Fc
Legend	S2_FCR3B	0	Fc
Legend	S_FCR3B	0	Fc
Legend	S_FCR3B	0	Fc
Legend	S_FCR3B	0	Fc
Legend	N_C1q	0	Fc
Legend	N_C1q	0	Fc
Legend	N_C1q	0	Fc
Legend	RBD_C1q	0	Fc
Legend	RBD_C1q	0	Fc
Legend	RBD_C1q	0	Fc
Legend	S2_C1q	0	Fc
Legend	S2_C1q	0	Fc
Legend	S2_C1q	0	Fc
Legend	S_C1q	0	Fc
Legend	S_C1q	0	Fc
Legend	S_C1q	0	Fc
Legend	S_ADCD	0	AD
Legend	S_ADCD	0	AD
Legend	S_ADCD	0	AD
Legend	S_ADNP	0	AD
Legend	S_ADNP	0	AD
Legend	S_ADNP	0	AD
Legend	S_ADCP	0	AD
Legend	S_ADCP	0	AD
Legend	S_ADCP	0	AD
Legend	S_MIP1bNK	0	AD
Legend	S_MIP1bNK	0	AD
Legend	S_MIP1bNK	0	AD
Legend	S_CD107aNK	0	AD
Legend	S_CD107aNK	0	AD
Legend	S_CD107aNK	0	AD
Legend	S_IFNgNK	0	AD
Legend	S_IFNgNK	0	AD
Legend	S_IFNgNK	0	AD

## Sheet: Fig3.b.NPC Testing
	NPC day-1 vs day1	NPC day-1 vs day3
IgA1	0	0
IgG1	0	0
IgG2	0	0
IgG3	0	0
IgG4	0	0
IgM	0	0
FCRN	0.028	0
FCAR	0	0
FCR2AH	0	0
FCR2B	0	0
FCR3B	0	0
C1q	0.004	0
ADCD	0	0
ADNP	0	0
ADCP	0	0
NK	0	0

[truncated: 36 more sheets: Fig3.c, Fig3.d, Fig3.e, Fig4.a, Fig4.a Low Polar Plot, Fig4.a High Polar Plot, Fig4.b, Fig4.c, Fig4.d, Fig4.e, Fig4.f, SubFig1.b, SubFig1.c, SubFig1.d, SubFig2.b, SubFig2.c, SubFig2.d, SubFig2.e, SubFig2.f, SubFig3.a …]
